# Supplementary material for: SFRP4 promotes autophagy and blunts FSH responsiveness through inhibition of AKT signaling in ovarian granulosa cells
Source: Cell Commun Signal. 2024 Aug 14;22:396. doi: 10.1186/s12964-024-01736-1 (PMC11323480; doi:10.1186/s12964-024-01736-1)
Supplement: Supplementary file 2 — Additional file 2 Supp.Table 1. Oligonucleotide primer sequences. [file 12964_2024_1736_MOESM2_ESM.xlsx]

## Sheet: Supp Table 1
Primer	Sequence	Supp. Table 1: Oligonucleotide primer sequences
Atg12 F	TGGCCTCGGAACAGTTGTTTA
Atg12 R	ATCCCCATGCCTGGGATTT
Atg3 F	TCCAACATGGCAATGGGCTA
Atg3 R	ACACCGCTTGTAGCATGGAA
Atg7 F	TAGCTCTGAAGGTGGGCCTAT
Atg7 R	AGACCAGCAGAGTCACCATT
Bcl2l11 F	ACAGAACCGCAAGCTTCCAT
Bcl2l11 R	CAGCTCCTGTGCAATCCGTA
Beclin1 F	AGTCCCCTGTTTCTCACCAA
Beclin1 R	TTTCTCCACGTCCATCCTGTA
Bmf F	GCTTGGAAAAGGACAGAGGAA
Bmf R	CAGTCTTGTTTCAGAGACGTGTGAT
Cebpd F	TGCCCGCTGCAGTTT
CebpdR	CTCGCAGTT TAGTGGTGGTAAGT
Cyp19a1 F	CTGAACATCGGAAGAATGCACAG
Cyp19a1 R	GAGTAGATAGGCCACACTTCTTC
Dusp6 F	TGGTGCTGTACGACGAGAAT
Dusp6 R	GAACTTACTGAAGCCACCTTCCA
Fbxo32 F	CAGTGAGGACCGGCTACTGT
Fbxo32 R	AACGCTTGCGAATCTGCCT
Fshr F	ATTCTGGAAGGCCTCAGGGTTGAT
Fshr R	TGGATGTCATCACTGGCTGTGTCA
Irgm1 F	CTCCTCTGGATCAGGGTTTGA
Irgm1 R	CGCTCCTCAGGTTCTTCCT
Klf2 F	CTGCGTACACACACAGGTGA
Klf2 R	GTGGCACTGAAAGGGTCTGT
Lhcgr F	GCTGGAGTCCATTCAGACGCTCA
Lhcgr R	AGCATCTGGTTCTGGAGTACATTG
Map1lc3b F	CTGATCTGAGCAGAGGGAAAA
Map1lc3b R	GCAAGCGCCGTCTGATTAT
Pik3c3 F	AGAGACATGCTCCGACCTCT
Pik3c3 R	AGCCACTCGTTCCAATTCCA
Pik3r5 F	GCAGATGCTGGGACTTGCT
Pik3r5 R	GCATCCTGAGTCATTGCCT
Rab7 F	ACTGCCCCCAACACTTTCAA
Rab7 R	CCCTCTTTGTGGCCACTTGT
Rpl19 F	CTGAAGGTCAAAGGGAATGTG
Rpl19 R	GGACAGAGTCTTGATGATCTC
Sod2 F	TACAACTCAGGTCGCTCTTCA
Sod2 R	TAGCCTCCAGCAACTCTCCTTT
Sqstm1 F	GGACCCATCTACAGAGGCTGA
Sqstm1 R	ACTGGATCGTGTCCAGAGCA
Stat1 F	GCAGAGAGATTTGCCCAGA
Stat1 R	AGAGCTGAAACGACTGGCT
Tlr2 F	GAAACCTCAGACAAAGCGTCAA
Tlr2 R	ACAGCGTTTGCTGAAGAGGA
Tob1 F	CTTCAGGAGGTCGTTCACAT
Tob1	AACCTTTACCACTGCCACTT
Ulk1 F	TTCTCCCCAAGCCACCCTT
Ulk1 R	GTGGTTCTTGGAGAGTGCTCA
