# Supplementary material for: SFRP4 promotes autophagy and blunts FSH responsiveness through inhibition of AKT signaling in ovarian granulosa cells
Source: Cell Commun Signal. 2024 Aug 14;22:396. doi: 10.1186/s12964-024-01736-1 (PMC11323480; doi:10.1186/s12964-024-01736-1)
Supplement: Supplementary file 3 — Additional file 3 Supp.Tables 2-5. Complete lists of enriched biological processes and pathways. [file 12964_2024_1736_MOESM3_ESM.xlsx]

## Sheet: Supp Table 2
Supp. Table 2: Biological processes enriched in SFRP4 upregulated genes (Log2 (FC > 2); Adjusted P value < 0.05)
Category	Term	Count	%	PValue	Genes	List Total	Pop Hits	Pop Total	Fold Enrichment	Bonferroni	Benjamini	FDR
GOTERM_BP_4	GO:0001817~regulation of cytokine production	62	14.726840855106888	7.632853396543592E-19	ENSMUSG00000028581, ENSMUSG00000031077, ENSMUSG00000030142, ENSMUSG00000035914, ENSMUSG00000032041, ENSMUSG00000028864, ENSMUSG00000001741, ENSMUSG00000028268, ENSMUSG00000022126, ENSMUSG00000028701, ENSMUSG00000022488, ENSMUSG00000015340, ENSMUSG00000018930, ENSMUSG00000018899, ENSMUSG00000035799, ENSMUSG00000079685, ENSMUSG00000041827, ENSMUSG00000000982, ENSMUSG00000046879, ENSMUSG00000040296,…	371	902	20010	3.7073051200984937	2.171546791316652E-15	1.5015888505659389E-15	1.2450784177451845E-15
GOTERM_BP_4	GO:0034097~response to cytokine	73	17.339667458432302	1.055598488974298E-18	ENSMUSG00000028581, ENSMUSG00000031077, ENSMUSG00000032363, ENSMUSG00000001741, ENSMUSG00000028268, ENSMUSG00000006235, ENSMUSG00000022126, ENSMUSG00000022528, ENSMUSG00000021638, ENSMUSG00000016757, ENSMUSG00000030107, ENSMUSG00000028270, ENSMUSG00000018930, ENSMUSG00000034422, ENSMUSG00000018899, ENSMUSG00000034855, ENSMUSG00000034459, ENSMUSG00000053113, ENSMUSG00000032473, ENSMUSG00000041827,…	371	1230	20010	3.201038721977516	3.0031777011318778E-15	1.5015888505659389E-15	1.2450784177451845E-15
GOTERM_BP_4	GO:0019221~cytokine-mediated signaling pathway	43	10.21377672209026	2.1288188268139276E-17	ENSMUSG00000029771, ENSMUSG00000028581, ENSMUSG00000031077, ENSMUSG00000029371, ENSMUSG00000027398, ENSMUSG00000025492, ENSMUSG00000025498, ENSMUSG00000001741, ENSMUSG00000027399, ENSMUSG00000029379, ENSMUSG00000022146, ENSMUSG00000047638, ENSMUSG00000006235, ENSMUSG00000024401, ENSMUSG00000062593, ENSMUSG00000019122, ENSMUSG00000032508, ENSMUSG00000035373, ENSMUSG00000035692, ENSMUSG00000022906,…	371	470	20010	4.934507082640362	6.056489562285624E-14	2.018829854095208E-14	1.6739612041513518E-14
GOTERM_BP_4	GO:0051241~negative regulation of multicellular organismal process	79	18.76484560570071	3.0937094952941806E-17	ENSMUSG00000033016, ENSMUSG00000028581, ENSMUSG00000035914, ENSMUSG00000032363, ENSMUSG00000025352, ENSMUSG00000014813, ENSMUSG00000028864, ENSMUSG00000027335, ENSMUSG00000001467, ENSMUSG00000028268, ENSMUSG00000029236, ENSMUSG00000022126, ENSMUSG00000022488, ENSMUSG00000029838, ENSMUSG00000022528, ENSMUSG00000021835, ENSMUSG00000017724, ENSMUSG00000018899, ENSMUSG00000071856, ENSMUSG00000035799,…	371	1504	20010	2.833038223318231	8.801603514111944E-14	2.144388659027379E-14	1.7780712993481853E-14
GOTERM_BP_4	GO:0080134~regulation of response to stress	87	20.665083135391924	3.768697116041088E-17	ENSMUSG00000054793, ENSMUSG00000031596, ENSMUSG00000055200, ENSMUSG00000031077, ENSMUSG00000030142, ENSMUSG00000035914, ENSMUSG00000032041, ENSMUSG00000028864, ENSMUSG00000096472, ENSMUSG00000001741, ENSMUSG00000028268, ENSMUSG00000006235, ENSMUSG00000022126, ENSMUSG00000046688, ENSMUSG00000029838, ENSMUSG00000021835, ENSMUSG00000016757, ENSMUSG00000030107, ENSMUSG00000028270, ENSMUSG00000033933,…	371	1780	20010	2.636164026772464	1.0721943295136895E-13	2.144388659027379E-14	1.7780712993481853E-14
GOTERM_BP_4	GO:0051240~positive regulation of multicellular organismal process	97	23.040380047505938	4.3421012173665464E-16	ENSMUSG00000028581, ENSMUSG00000031077, ENSMUSG00000030142, ENSMUSG00000032041, ENSMUSG00000028864, ENSMUSG00000022488, ENSMUSG00000029838, ENSMUSG00000022528, ENSMUSG00000021835, ENSMUSG00000017724, ENSMUSG00000033419, ENSMUSG00000018930, ENSMUSG00000018899, ENSMUSG00000035799, ENSMUSG00000041827, ENSMUSG00000000982, ENSMUSG00000007655, ENSMUSG00000040296, ENSMUSG00000015396, ENSMUSG00000035385,…	371	2207	20010	2.3705143033010625	1.2634338020234281E-12	2.0066581078161391E-13	1.6638687087305E-13
GOTERM_BP_4	GO:0001819~positive regulation of cytokine production	46	10.926365795724466	4.937295871603857E-16	ENSMUSG00000029771, ENSMUSG00000028581, ENSMUSG00000031077, ENSMUSG00000032860, ENSMUSG00000030142, ENSMUSG00000035914, ENSMUSG00000027398, ENSMUSG00000032041, ENSMUSG00000025498, ENSMUSG00000028864, ENSMUSG00000027995, ENSMUSG00000001741, ENSMUSG00000027399, ENSMUSG00000047638, ENSMUSG00000020641, ENSMUSG00000024401, ENSMUSG00000028701, ENSMUSG00000015340, ENSMUSG00000016496, ENSMUSG00000090272,…	371	584	20010	4.248329210205664	1.2634338020234281E-12	2.0066581078161391E-13	1.6638687087305E-13
GOTERM_BP_4	GO:0031347~regulation of defense response	55	13.064133016627078	7.495164513143772E-15	ENSMUSG00000031596, ENSMUSG00000055200, ENSMUSG00000031077, ENSMUSG00000030142, ENSMUSG00000035914, ENSMUSG00000032041, ENSMUSG00000028864, ENSMUSG00000001741, ENSMUSG00000028268, ENSMUSG00000022126, ENSMUSG00000046688, ENSMUSG00000016757, ENSMUSG00000030107, ENSMUSG00000028270, ENSMUSG00000034422, ENSMUSG00000018899, ENSMUSG00000079685, ENSMUSG00000053113, ENSMUSG00000041827, ENSMUSG00000032193,…	371	880	20010	3.370956873315364	2.147837463439828E-11	2.665467879986754E-12	2.21013663581327E-12
GOTERM_BP_4	GO:0048522~positive regulation of cellular process	192	45.605700712589076	9.967194684319574E-15	ENSMUSG00000030144, ENSMUSG00000033016, ENSMUSG00000032202, ENSMUSG00000055200, ENSMUSG00000028581, ENSMUSG00000031077, ENSMUSG00000004891, ENSMUSG00000001020, ENSMUSG00000040747, ENSMUSG00000049285, ENSMUSG00000025352, ENSMUSG00000034509, ENSMUSG00000032041, ENSMUSG00000000058, ENSMUSG00000028864, ENSMUSG00000049686, ENSMUSG00000003444, ENSMUSG00000044149, ENSMUSG00000022126, ENSMUSG00000022488,…	371	6485	20010	1.596851120250547	2.8427260545527133E-11	3.150740986321021E-12	2.6125124733677638E-12
GOTERM_BP_4	GO:0009966~regulation of signal transduction	119	28.26603325415677	4.768411560362969E-14	ENSMUSG00000030144, ENSMUSG00000028581, ENSMUSG00000031077, ENSMUSG00000001020, ENSMUSG00000025352, ENSMUSG00000032041, ENSMUSG00000000058, ENSMUSG00000028864, ENSMUSG00000022126, ENSMUSG00000022488, ENSMUSG00000046688, ENSMUSG00000022528, ENSMUSG00000021835, ENSMUSG00000020901, ENSMUSG00000047496, ENSMUSG00000016757, ENSMUSG00000033933, ENSMUSG00000018930, ENSMUSG00000018899, ENSMUSG00000037613,…	371	3252	20010	1.9736475666643458	1.3581913371751853E-10	1.3566130889232647E-11	1.1248682870896244E-11
GOTERM_BP_4	GO:0010646~regulation of cell communication	133	31.59144893111639	7.037231370610079E-14	ENSMUSG00000030144, ENSMUSG00000028581, ENSMUSG00000031077, ENSMUSG00000001020, ENSMUSG00000025352, ENSMUSG00000032041, ENSMUSG00000000058, ENSMUSG00000028864, ENSMUSG00000049686, ENSMUSG00000022126, ENSMUSG00000022488, ENSMUSG00000046688, ENSMUSG00000029838, ENSMUSG00000022528, ENSMUSG00000021835, ENSMUSG00000020901, ENSMUSG00000047496, ENSMUSG00000016757, ENSMUSG00000033933, ENSMUSG00000018930,…	371	3863	20010	1.8569495797088	2.0025425762071336E-10	1.820083931762334E-11	1.5091662548426526E-11
GOTERM_BP_4	GO:0048584~positive regulation of response to stimulus	107	25.415676959619955	2.094431156278197E-13	ENSMUSG00000030144, ENSMUSG00000028581, ENSMUSG00000031077, ENSMUSG00000030142, ENSMUSG00000001020, ENSMUSG00000025352, ENSMUSG00000032041, ENSMUSG00000000058, ENSMUSG00000028864, ENSMUSG00000022126, ENSMUSG00000022488, ENSMUSG00000046688, ENSMUSG00000029838, ENSMUSG00000022528, ENSMUSG00000021835, ENSMUSG00000020901, ENSMUSG00000018930, ENSMUSG00000018899, ENSMUSG00000037613, ENSMUSG00000034855,…	371	2828	20010	2.04069242118667	5.957090376540464E-10	4.9655471996762257E-11	4.117302581383556E-11
GOTERM_BP_4	GO:0045088~regulation of innate immune response	37	8.788598574821853	3.329835479285096E-13	ENSMUSG00000031077, ENSMUSG00000030142, ENSMUSG00000032041, ENSMUSG00000025498, ENSMUSG00000027995, ENSMUSG00000028268, ENSMUSG00000047638, ENSMUSG00000022126, ENSMUSG00000020641, ENSMUSG00000024401, ENSMUSG00000046688, ENSMUSG00000090272, ENSMUSG00000025779, ENSMUSG00000032508, ENSMUSG00000035692, ENSMUSG00000030966, ENSMUSG00000022906, ENSMUSG00000016757, ENSMUSG00000030107, ENSMUSG00000028270,…	371	461	20010	4.328864357923417	9.472594930670653E-10	7.287216875820076E-11	6.042370688948878E-11
GOTERM_BP_4	GO:0045087~innate immune response	63	14.964370546318289	4.1328884360162593E-13	ENSMUSG00000030144, ENSMUSG00000032202, ENSMUSG00000055200, ENSMUSG00000031077, ENSMUSG00000030142, ENSMUSG00000032041, ENSMUSG00000046805, ENSMUSG00000028268, ENSMUSG00000022126, ENSMUSG00000015340, ENSMUSG00000046688, ENSMUSG00000016757, ENSMUSG00000030107, ENSMUSG00000028270, ENSMUSG00000018930, ENSMUSG00000034422, ENSMUSG00000018899, ENSMUSG00000079685, ENSMUSG00000034459, ENSMUSG00000026154,…	371	1227	20010	2.7692946440928172	1.1759410112333057E-9	8.398619714618756E-11	6.963917014687397E-11
GOTERM_BP_4	GO:1902531~regulation of intracellular signal transduction	84	19.95249406175772	4.450891780077182E-13	ENSMUSG00000030144, ENSMUSG00000054793, ENSMUSG00000028581, ENSMUSG00000031077, ENSMUSG00000001020, ENSMUSG00000032041, ENSMUSG00000029999, ENSMUSG00000028864, ENSMUSG00000027335, ENSMUSG00000096472, ENSMUSG00000031391, ENSMUSG00000000058, ENSMUSG00000028268, ENSMUSG00000006235, ENSMUSG00000028701, ENSMUSG00000022488, ENSMUSG00000046688, ENSMUSG00000022528, ENSMUSG00000021835, ENSMUSG00000020901,…	371	1967	20010	2.303287258635409	1.2662765280779809E-9	8.441858076213055E-11	6.999769139468049E-11
GOTERM_BP_4	GO:0007166~cell surface receptor signaling pathway	108	25.653206650831358	8.048821768969538E-13	ENSMUSG00000030144, ENSMUSG00000028581, ENSMUSG00000031077, ENSMUSG00000040907, ENSMUSG00000030142, ENSMUSG00000025352, ENSMUSG00000032041, ENSMUSG00000000058, ENSMUSG00000028864, ENSMUSG00000022126, ENSMUSG00000022488, ENSMUSG00000029838, ENSMUSG00000022528, ENSMUSG00000021835, ENSMUSG00000016757, ENSMUSG00000018930, ENSMUSG00000018899, ENSMUSG00000037613, ENSMUSG00000034855, ENSMUSG00000041827,…	371	2928	20010	1.9894171711369362	2.2899737661674635E-9	1.431181120794896E-10	1.1866981595624461E-10
GOTERM_BP_4	GO:0031349~positive regulation of defense response	38	9.026128266033254	2.261638297088634E-12	ENSMUSG00000031077, ENSMUSG00000030142, ENSMUSG00000027398, ENSMUSG00000032041, ENSMUSG00000025498, ENSMUSG00000027995, ENSMUSG00000001741, ENSMUSG00000028268, ENSMUSG00000047638, ENSMUSG00000005124, ENSMUSG00000022126, ENSMUSG00000020641, ENSMUSG00000024401, ENSMUSG00000046688, ENSMUSG00000090272, ENSMUSG00000025779, ENSMUSG00000032508, ENSMUSG00000022906, ENSMUSG00000028270, ENSMUSG00000018899,…	371	518	20010	3.956644360957029	6.434352495254814E-9	3.7849182089512724E-10	3.138355731077698E-10
GOTERM_BP_4	GO:0071310~cellular response to organic substance	108	25.653206650831358	2.4784343486182235E-12	ENSMUSG00000028581, ENSMUSG00000031077, ENSMUSG00000040907, ENSMUSG00000000058, ENSMUSG00000028864, ENSMUSG00000045757, ENSMUSG00000022126, ENSMUSG00000022528, ENSMUSG00000021835, ENSMUSG00000016757, ENSMUSG00000018930, ENSMUSG00000018899, ENSMUSG00000035799, ENSMUSG00000034855, ENSMUSG00000034459, ENSMUSG00000041827, ENSMUSG00000032392, ENSMUSG00000023043, ENSMUSG00000000982, ENSMUSG00000007655,…	371	2980	20010	1.9547025090902514	7.0512240490927525E-9	3.9173031787882475E-10	3.248125904661327E-10
GOTERM_BP_4	GO:0035556~intracellular signal transduction	103	24.46555819477435	4.044395699269893E-12	ENSMUSG00000030144, ENSMUSG00000033016, ENSMUSG00000028581, ENSMUSG00000031077, ENSMUSG00000001020, ENSMUSG00000032041, ENSMUSG00000000058, ENSMUSG00000028864, ENSMUSG00000049686, ENSMUSG00000022488, ENSMUSG00000046688, ENSMUSG00000022528, ENSMUSG00000021835, ENSMUSG00000020901, ENSMUSG00000047496, ENSMUSG00000018930, ENSMUSG00000018899, ENSMUSG00000037613, ENSMUSG00000035799, ENSMUSG00000031861,…	371	2798	20010	1.9854670933608718	1.1506407382455563E-8	6.055950402327812E-10	5.021436555040882E-10
GOTERM_BP_4	GO:0002520~immune system development	62	14.726840855106888	5.4427136745255154E-12	ENSMUSG00000030144, ENSMUSG00000033016, ENSMUSG00000033730, ENSMUSG00000031077, ENSMUSG00000030142, ENSMUSG00000032041, ENSMUSG00000006235, ENSMUSG00000022126, ENSMUSG00000006356, ENSMUSG00000022488, ENSMUSG00000027858, ENSMUSG00000022528, ENSMUSG00000021835, ENSMUSG00000018899, ENSMUSG00000055652, ENSMUSG00000032036, ENSMUSG00000032473, ENSMUSG00000000982, ENSMUSG00000046879, ENSMUSG00000023249,…	371	1269	20010	2.6351372878871873	1.5484644566576833E-8	7.742260202012546E-10	6.419680779102846E-10
GOTERM_BP_4	GO:0006954~inflammatory response	47	11.163895486935866	1.215045414465199E-11	ENSMUSG00000031596, ENSMUSG00000029771, ENSMUSG00000035914, ENSMUSG00000029371, ENSMUSG00000027398, ENSMUSG00000032041, ENSMUSG00000028864, ENSMUSG00000027995, ENSMUSG00000001741, ENSMUSG00000027399, ENSMUSG00000029379, ENSMUSG00000047638, ENSMUSG00000005124, ENSMUSG00000022126, ENSMUSG00000024401, ENSMUSG00000015340, ENSMUSG00000063281, ENSMUSG00000025779, ENSMUSG00000027858, ENSMUSG00000062593,…	371	808	20010	3.1373261989271697	3.4568179985150493E-8	1.6460972400730912E-9	1.3649010155825736E-9
GOTERM_BP_4	GO:0009967~positive regulation of signal transduction	76	18.052256532066508	1.2885233969303901E-11	ENSMUSG00000030144, ENSMUSG00000028581, ENSMUSG00000031077, ENSMUSG00000001020, ENSMUSG00000025352, ENSMUSG00000032041, ENSMUSG00000029999, ENSMUSG00000028864, ENSMUSG00000027335, ENSMUSG00000031391, ENSMUSG00000000058, ENSMUSG00000006235, ENSMUSG00000028701, ENSMUSG00000022488, ENSMUSG00000046688, ENSMUSG00000022528, ENSMUSG00000021835, ENSMUSG00000020901, ENSMUSG00000070526, ENSMUSG00000018930,…	371	1795	20010	2.2836120100008257	3.665853109957595E-8	1.6662950292122545E-9	1.3816484969812685E-9
GOTERM_BP_4	GO:0023056~positive regulation of signaling	86	20.42755344418052	1.537123239841067E-11	ENSMUSG00000030144, ENSMUSG00000028581, ENSMUSG00000031077, ENSMUSG00000001020, ENSMUSG00000025352, ENSMUSG00000032041, ENSMUSG00000029999, ENSMUSG00000028864, ENSMUSG00000027335, ENSMUSG00000031391, ENSMUSG00000000058, ENSMUSG00000049686, ENSMUSG00000029236, ENSMUSG00000006235, ENSMUSG00000028701, ENSMUSG00000022488, ENSMUSG00000046688, ENSMUSG00000029838, ENSMUSG00000022528, ENSMUSG00000021835,…	371	2181	20010	2.1267476651453188	4.3731233190236196E-8	1.9013546162381895E-9	1.576553792515251E-9
GOTERM_BP_4	GO:0010647~positive regulation of cell communication	85	20.19002375296912	3.1240130792799107E-11	ENSMUSG00000030144, ENSMUSG00000028581, ENSMUSG00000031077, ENSMUSG00000001020, ENSMUSG00000025352, ENSMUSG00000032041, ENSMUSG00000029999, ENSMUSG00000028864, ENSMUSG00000027335, ENSMUSG00000031391, ENSMUSG00000000058, ENSMUSG00000049686, ENSMUSG00000029236, ENSMUSG00000006235, ENSMUSG00000028701, ENSMUSG00000022488, ENSMUSG00000046688, ENSMUSG00000029838, ENSMUSG00000022528, ENSMUSG00000021835,…	371	2172	20010	2.1107280606394543	8.88781419572382E-8	3.5557518641737365E-9	2.9483369587296465E-9
GOTERM_BP_4	GO:2000026~regulation of multicellular organismal development	93	22.090261282660332	3.124562270802932E-11	ENSMUSG00000033214, ENSMUSG00000033016, ENSMUSG00000033730, ENSMUSG00000031077, ENSMUSG00000035914, ENSMUSG00000032363, ENSMUSG00000025352, ENSMUSG00000028864, ENSMUSG00000031391, ENSMUSG00000006235, ENSMUSG00000022048, ENSMUSG00000022488, ENSMUSG00000015340, ENSMUSG00000043895, ENSMUSG00000029838, ENSMUSG00000022528, ENSMUSG00000021835, ENSMUSG00000017724, ENSMUSG00000033419, ENSMUSG00000033933,…	371	2488	20010	2.0160706702143334	8.889393487976349E-8	3.5557518641737365E-9	2.9483369587296465E-9
GOTERM_BP_4	GO:0045089~positive regulation of innate immune response	30	7.1258907363420425	3.724941487222368E-11	ENSMUSG00000031077, ENSMUSG00000030142, ENSMUSG00000032041, ENSMUSG00000025498, ENSMUSG00000027995, ENSMUSG00000028268, ENSMUSG00000047638, ENSMUSG00000022126, ENSMUSG00000020641, ENSMUSG00000024401, ENSMUSG00000046688, ENSMUSG00000090272, ENSMUSG00000025779, ENSMUSG00000032508, ENSMUSG00000022906, ENSMUSG00000028270, ENSMUSG00000018899, ENSMUSG00000079685, ENSMUSG00000078853, ENSMUSG00000032691,…	371	361	20010	4.482158723521813	1.0597461064243419E-7	4.075945588902937E-9	3.3796680647529097E-9
GOTERM_BP_4	GO:0048585~negative regulation of response to stimulus	78	18.52731591448931	3.9977880170654415E-11	ENSMUSG00000054793, ENSMUSG00000028581, ENSMUSG00000035914, ENSMUSG00000028864, ENSMUSG00000096472, ENSMUSG00000000058, ENSMUSG00000028268, ENSMUSG00000006235, ENSMUSG00000022126, ENSMUSG00000022488, ENSMUSG00000043895, ENSMUSG00000021835, ENSMUSG00000047496, ENSMUSG00000016757, ENSMUSG00000030107, ENSMUSG00000033933, ENSMUSG00000034422, ENSMUSG00000018899, ENSMUSG00000071856, ENSMUSG00000035799,…	371	1914	20010	2.197990688556726	1.1373714714491001E-7	4.212484040204141E-9	3.4928821971323616E-9
GOTERM_BP_4	GO:0034341~response to interferon-gamma	21	4.98812351543943	4.401191808146006E-11	ENSMUSG00000078853, ENSMUSG00000025492, ENSMUSG00000000982, ENSMUSG00000027995, ENSMUSG00000028268, ENSMUSG00000046879, ENSMUSG00000022126, ENSMUSG00000024401, ENSMUSG00000069874, ENSMUSG00000022512, ENSMUSG00000019122, ENSMUSG00000035042, ENSMUSG00000035373, ENSMUSG00000035385, ENSMUSG00000030966, ENSMUSG00000022906, ENSMUSG00000031504, ENSMUSG00000028270, ENSMUSG00000018930, ENSMUSG00000034422,…	371	168	20010	6.741913746630728	1.252138625007504E-7	4.471925247919782E-9	3.70800409836301E-9
GOTERM_BP_4	GO:0009615~response to virus	31	7.363420427553444	5.266571395753205E-11	ENSMUSG00000029771, ENSMUSG00000031077, ENSMUSG00000027398, ENSMUSG00000025492, ENSMUSG00000025498, ENSMUSG00000027995, ENSMUSG00000028268, ENSMUSG00000049502, ENSMUSG00000022126, ENSMUSG00000020641, ENSMUSG00000045932, ENSMUSG00000024401, ENSMUSG00000032508, ENSMUSG00000035692, ENSMUSG00000022906, ENSMUSG00000056758, ENSMUSG00000018899, ENSMUSG00000053175, ENSMUSG00000034855, ENSMUSG00000034459,…	371	391	20010	4.276201046456318	1.4983407781166136E-7	5.060775282478149E-9	4.196263230708596E-9
GOTERM_BP_4	GO:0051094~positive regulation of developmental process	74	17.577197149643705	5.336494146725641E-11	ENSMUSG00000033214, ENSMUSG00000033730, ENSMUSG00000031077, ENSMUSG00000035914, ENSMUSG00000040747, ENSMUSG00000028864, ENSMUSG00000031391, ENSMUSG00000001467, ENSMUSG00000006235, ENSMUSG00000022488, ENSMUSG00000015340, ENSMUSG00000043895, ENSMUSG00000029838, ENSMUSG00000022528, ENSMUSG00000021835, ENSMUSG00000017724, ENSMUSG00000033419, ENSMUSG00000018899, ENSMUSG00000035799, ENSMUSG00000055652,…	371	1775	20010	2.2485706692988114	1.5182335399988034E-7	5.060775282478149E-9	4.196263230708596E-9
GOTERM_BP_4	GO:0009968~negative regulation of signal transduction	63	14.964370546318289	6.695548118557848E-11	ENSMUSG00000054793, ENSMUSG00000028581, ENSMUSG00000028864, ENSMUSG00000096472, ENSMUSG00000000058, ENSMUSG00000028268, ENSMUSG00000022126, ENSMUSG00000043895, ENSMUSG00000021835, ENSMUSG00000047496, ENSMUSG00000016757, ENSMUSG00000030107, ENSMUSG00000033933, ENSMUSG00000034422, ENSMUSG00000018899, ENSMUSG00000071856, ENSMUSG00000035799, ENSMUSG00000037613, ENSMUSG00000028252, ENSMUSG00000053113,…	371	1384	20010	2.455147780564947	1.9048821209288747E-7	6.14478528945067E-9	5.095096132799343E-9
GOTERM_BP_4	GO:0048534~hematopoietic or lymphoid organ development	57	13.539192399049881	7.539554113623499E-11	ENSMUSG00000030144, ENSMUSG00000033016, ENSMUSG00000033730, ENSMUSG00000031077, ENSMUSG00000030142, ENSMUSG00000032041, ENSMUSG00000006235, ENSMUSG00000006356, ENSMUSG00000022488, ENSMUSG00000027858, ENSMUSG00000022528, ENSMUSG00000021835, ENSMUSG00000018899, ENSMUSG00000055652, ENSMUSG00000032036, ENSMUSG00000032473, ENSMUSG00000000982, ENSMUSG00000046879, ENSMUSG00000024778, ENSMUSG00000015396,…	371	1180	20010	2.6053497190369597	2.1450039833226242E-7	6.7031348291433924E-9	5.558065048136823E-9
GOTERM_BP_4	GO:0051174~regulation of phosphorus metabolic process	77	18.28978622327791	8.490390316180844E-11	ENSMUSG00000054793, ENSMUSG00000028581, ENSMUSG00000025352, ENSMUSG00000032041, ENSMUSG00000029999, ENSMUSG00000028864, ENSMUSG00000027335, ENSMUSG00000096472, ENSMUSG00000031391, ENSMUSG00000000058, ENSMUSG00000049686, ENSMUSG00000028307, ENSMUSG00000006235, ENSMUSG00000022488, ENSMUSG00000020785, ENSMUSG00000043895, ENSMUSG00000022528, ENSMUSG00000021835, ENSMUSG00000020901, ENSMUSG00000021638,…	371	1906	20010	2.1789186085648105	2.415514573916866E-7	7.319745590768031E-9	6.069342653294125E-9
GOTERM_BP_4	GO:0051607~defense response to virus	27	6.413301662707839	9.383173874389208E-11	ENSMUSG00000029771, ENSMUSG00000031077, ENSMUSG00000027398, ENSMUSG00000025492, ENSMUSG00000025498, ENSMUSG00000027995, ENSMUSG00000028268, ENSMUSG00000049502, ENSMUSG00000022126, ENSMUSG00000020641, ENSMUSG00000045932, ENSMUSG00000032508, ENSMUSG00000035692, ENSMUSG00000022906, ENSMUSG00000018899, ENSMUSG00000034855, ENSMUSG00000034459, ENSMUSG00000078853, ENSMUSG00000032691, ENSMUSG00000041827,…	371	303	20010	4.80611673027141	2.6695120824982155E-7	7.851508727246263E-9	6.510266814612982E-9
GOTERM_BP_4	GO:0000165~MAPK cascade	46	10.926365795724466	1.2585329000297008E-10	ENSMUSG00000028581, ENSMUSG00000027398, ENSMUSG00000032041, ENSMUSG00000027996, ENSMUSG00000029999, ENSMUSG00000028864, ENSMUSG00000031391, ENSMUSG00000027995, ENSMUSG00000027335, ENSMUSG00000000058, ENSMUSG00000027399, ENSMUSG00000006235, ENSMUSG00000024401, ENSMUSG00000025856, ENSMUSG00000062593, ENSMUSG00000019122, ENSMUSG00000021835, ENSMUSG00000020901, ENSMUSG00000032508, ENSMUSG00000035373,…	371	835	20010	2.971286537437255	3.5805265341526393E-7	9.94590583495694E-9	8.246886419916844E-9
GOTERM_BP_4	GO:0023014~signal transduction by protein phosphorylation	46	10.926365795724466	1.2585329000297008E-10	ENSMUSG00000028581, ENSMUSG00000027398, ENSMUSG00000032041, ENSMUSG00000027996, ENSMUSG00000029999, ENSMUSG00000028864, ENSMUSG00000031391, ENSMUSG00000027995, ENSMUSG00000027335, ENSMUSG00000000058, ENSMUSG00000027399, ENSMUSG00000006235, ENSMUSG00000024401, ENSMUSG00000025856, ENSMUSG00000062593, ENSMUSG00000019122, ENSMUSG00000021835, ENSMUSG00000020901, ENSMUSG00000032508, ENSMUSG00000035373,…	371	835	20010	2.971286537437255	3.5805265341526393E-7	9.94590583495694E-9	8.246886419916844E-9
GOTERM_BP_4	GO:0030097~hemopoiesis	55	13.064133016627078	1.300666754404584E-10	ENSMUSG00000030144, ENSMUSG00000033016, ENSMUSG00000033730, ENSMUSG00000031077, ENSMUSG00000030142, ENSMUSG00000032041, ENSMUSG00000006235, ENSMUSG00000006356, ENSMUSG00000022488, ENSMUSG00000027858, ENSMUSG00000022528, ENSMUSG00000021835, ENSMUSG00000018899, ENSMUSG00000055652, ENSMUSG00000032036, ENSMUSG00000032473, ENSMUSG00000000982, ENSMUSG00000046879, ENSMUSG00000024778, ENSMUSG00000015396,…	371	1129	20010	2.6274951714061294	3.700394772820914E-7	1.0001072746705517E-8	8.292629388217334E-9
GOTERM_BP_4	GO:1902533~positive regulation of intracellular signal transduction	57	13.539192399049881	1.665578842518641E-10	ENSMUSG00000030144, ENSMUSG00000028581, ENSMUSG00000031077, ENSMUSG00000001020, ENSMUSG00000032041, ENSMUSG00000029999, ENSMUSG00000028864, ENSMUSG00000027335, ENSMUSG00000031391, ENSMUSG00000000058, ENSMUSG00000006235, ENSMUSG00000028701, ENSMUSG00000022488, ENSMUSG00000046688, ENSMUSG00000022528, ENSMUSG00000021835, ENSMUSG00000020901, ENSMUSG00000018930, ENSMUSG00000034422, ENSMUSG00000031861,…	371	1205	20010	2.551296820301753	4.7385705237434905E-7	1.2469925807804035E-8	1.0339738130267038E-8
GOTERM_BP_4	GO:0023057~negative regulation of signaling	66	15.676959619952493	2.940310912099302E-10	ENSMUSG00000054793, ENSMUSG00000028581, ENSMUSG00000028864, ENSMUSG00000096472, ENSMUSG00000000058, ENSMUSG00000028268, ENSMUSG00000022126, ENSMUSG00000043895, ENSMUSG00000021835, ENSMUSG00000047496, ENSMUSG00000016757, ENSMUSG00000030107, ENSMUSG00000033933, ENSMUSG00000034422, ENSMUSG00000018899, ENSMUSG00000071856, ENSMUSG00000035799, ENSMUSG00000037613, ENSMUSG00000028252, ENSMUSG00000053113,…	371	1544	20010	2.3055249081742386	8.365182230241075E-7	2.1449191140826957E-8	1.778511138882629E-8
GOTERM_BP_4	GO:0032642~regulation of chemokine production	17	4.038004750593824	4.382860107674793E-10	ENSMUSG00000032860, ENSMUSG00000027398, ENSMUSG00000029371, ENSMUSG00000041607, ENSMUSG00000032041, ENSMUSG00000024079, ENSMUSG00000001741, ENSMUSG00000027995, ENSMUSG00000047638, ENSMUSG00000024401, ENSMUSG00000021125, ENSMUSG00000027947, ENSMUSG00000062593, ENSMUSG00000002603, ENSMUSG00000035042, ENSMUSG00000032508, ENSMUSG00000035799	371	116	20010	7.904312668463612	1.2469227878009193E-6	3.1173092515836964E-8	2.5847917485012092E-8
GOTERM_BP_4	GO:0045597~positive regulation of cell differentiation	58	13.77672209026128	4.70511913186678E-10	ENSMUSG00000033730, ENSMUSG00000031077, ENSMUSG00000035914, ENSMUSG00000040747, ENSMUSG00000028864, ENSMUSG00000031391, ENSMUSG00000001467, ENSMUSG00000006235, ENSMUSG00000022488, ENSMUSG00000043895, ENSMUSG00000029838, ENSMUSG00000022528, ENSMUSG00000021835, ENSMUSG00000017724, ENSMUSG00000033419, ENSMUSG00000018899, ENSMUSG00000035799, ENSMUSG00000055652, ENSMUSG00000053113, ENSMUSG00000000982,…	371	1274	20010	2.4554536722422746	1.3386056383346556E-6	3.2521504987184216E-8	2.6965986033310213E-8
GOTERM_BP_4	GO:0048513~animal organ development	132	31.353919239904986	4.80106576260716E-10	ENSMUSG00000030144, ENSMUSG00000033016, ENSMUSG00000031077, ENSMUSG00000040907, ENSMUSG00000030142, ENSMUSG00000004891, ENSMUSG00000025352, ENSMUSG00000032041, ENSMUSG00000025355, ENSMUSG00000000058, ENSMUSG00000028864, ENSMUSG00000049686, ENSMUSG00000022488, ENSMUSG00000029838, ENSMUSG00000022528, ENSMUSG00000021835, ENSMUSG00000017724, ENSMUSG00000033933, ENSMUSG00000018899, ENSMUSG00000035799,…	371	4312	20010	1.651080917542219	1.3659024046264179E-6	3.2521504987184216E-8	2.6965986033310213E-8
GOTERM_BP_4	GO:0032101~regulation of response to external stimulus	49	11.63895486935867	8.54371372575504E-10	ENSMUSG00000031596, ENSMUSG00000055200, ENSMUSG00000035914, ENSMUSG00000032041, ENSMUSG00000028864, ENSMUSG00000001741, ENSMUSG00000022126, ENSMUSG00000022488, ENSMUSG00000029838, ENSMUSG00000030107, ENSMUSG00000034855, ENSMUSG00000053113, ENSMUSG00000041827, ENSMUSG00000032193, ENSMUSG00000000982, ENSMUSG00000046879, ENSMUSG00000007655, ENSMUSG00000000627, ENSMUSG00000040296, ENSMUSG00000002603,…	371	985	20010	2.683076333684513	2.430683541776446E-6	5.6527594301797883E-8	4.6871210881525906E-8
GOTERM_BP_4	GO:0010562~positive regulation of phosphorus metabolic process	57	13.539192399049881	1.2380288517909852E-9	ENSMUSG00000028581, ENSMUSG00000025352, ENSMUSG00000032041, ENSMUSG00000029999, ENSMUSG00000028864, ENSMUSG00000027335, ENSMUSG00000000058, ENSMUSG00000049686, ENSMUSG00000006235, ENSMUSG00000022488, ENSMUSG00000020785, ENSMUSG00000043895, ENSMUSG00000022528, ENSMUSG00000021835, ENSMUSG00000020901, ENSMUSG00000018930, ENSMUSG00000034422, ENSMUSG00000073910, ENSMUSG00000031861, ENSMUSG00000058488,…	371	1272	20010	2.4169124752072424	3.5221860243961345E-6	8.004982007603074E-8	6.637522866761214E-8
GOTERM_BP_4	GO:0002684~positive regulation of immune system process	60	14.251781472684085	1.4905050929562634E-9	ENSMUSG00000030144, ENSMUSG00000028581, ENSMUSG00000033730, ENSMUSG00000031077, ENSMUSG00000030142, ENSMUSG00000035914, ENSMUSG00000032041, ENSMUSG00000001741, ENSMUSG00000028268, ENSMUSG00000022126, ENSMUSG00000022488, ENSMUSG00000046688, ENSMUSG00000029838, ENSMUSG00000022528, ENSMUSG00000028270, ENSMUSG00000018899, ENSMUSG00000034855, ENSMUSG00000079685, ENSMUSG00000055652, ENSMUSG00000041827,…	371	1386	20010	2.3348619035950566	4.240477887273997E-6	9.423304421023487E-8	7.813558920630723E-8
GOTERM_BP_4	GO:0010648~negative regulation of cell communication	64	15.201900237529692	1.7953542913534659E-9	ENSMUSG00000054793, ENSMUSG00000028581, ENSMUSG00000028864, ENSMUSG00000096472, ENSMUSG00000000058, ENSMUSG00000028268, ENSMUSG00000022126, ENSMUSG00000043895, ENSMUSG00000021835, ENSMUSG00000047496, ENSMUSG00000016757, ENSMUSG00000030107, ENSMUSG00000033933, ENSMUSG00000034422, ENSMUSG00000018899, ENSMUSG00000071856, ENSMUSG00000035799, ENSMUSG00000037613, ENSMUSG00000028252, ENSMUSG00000053113,…	371	1540	20010	2.2414674274512554	5.107769970869036E-6	1.1103875997610023E-7	9.207045159353969E-8
GOTERM_BP_4	GO:0031325~positive regulation of cellular metabolic process	117	27.790973871733964	1.9968968857216076E-9	ENSMUSG00000033016, ENSMUSG00000032202, ENSMUSG00000055200, ENSMUSG00000028581, ENSMUSG00000031077, ENSMUSG00000025352, ENSMUSG00000032041, ENSMUSG00000000058, ENSMUSG00000028864, ENSMUSG00000049686, ENSMUSG00000003444, ENSMUSG00000044149, ENSMUSG00000022126, ENSMUSG00000022488, ENSMUSG00000022528, ENSMUSG00000021835, ENSMUSG00000020901, ENSMUSG00000047496, ENSMUSG00000017724, ENSMUSG00000018930,…	371	3726	20010	1.6936208445642407	5.68115546317749E-6	1.2087599233782922E-7	1.0022722879611218E-7
GOTERM_BP_4	GO:0001818~negative regulation of cytokine production	26	6.175771971496437	2.413245444839383E-9	ENSMUSG00000028581, ENSMUSG00000049580, ENSMUSG00000055148, ENSMUSG00000035914, ENSMUSG00000028864, ENSMUSG00000027995, ENSMUSG00000028268, ENSMUSG00000047638, ENSMUSG00000022126, ENSMUSG00000024401, ENSMUSG00000022488, ENSMUSG00000040483, ENSMUSG00000016496, ENSMUSG00000062593, ENSMUSG00000035799, ENSMUSG00000053175, ENSMUSG00000078853, ENSMUSG00000032691, ENSMUSG00000002983, ENSMUSG00000020077,…	371	327	20010	4.288434432107619	6.865659865185059E-6	1.4303506855350092E-7	1.1860095842450218E-7
GOTERM_BP_4	GO:0071219~cellular response to molecule of bacterial origin	27	6.413301662707839	2.827013452334771E-9	ENSMUSG00000029371, ENSMUSG00000027398, ENSMUSG00000032041, ENSMUSG00000027995, ENSMUSG00000027399, ENSMUSG00000028268, ENSMUSG00000029379, ENSMUSG00000047638, ENSMUSG00000022126, ENSMUSG00000024401, ENSMUSG00000016496, ENSMUSG00000025779, ENSMUSG00000062593, ENSMUSG00000032508, ENSMUSG00000028270, ENSMUSG00000034855, ENSMUSG00000078853, ENSMUSG00000032691, ENSMUSG00000000982, ENSMUSG00000046879,…	371	355	20010	4.102122166964048	8.042820794029737E-6	1.6413986269168212E-7	1.3610050477668827E-7
GOTERM_BP_4	GO:0045595~regulation of cell differentiation	82	19.47743467933492	2.9663178449201146E-9	ENSMUSG00000033016, ENSMUSG00000033730, ENSMUSG00000031077, ENSMUSG00000035914, ENSMUSG00000040747, ENSMUSG00000032363, ENSMUSG00000025352, ENSMUSG00000028864, ENSMUSG00000031391, ENSMUSG00000001467, ENSMUSG00000006235, ENSMUSG00000022048, ENSMUSG00000022488, ENSMUSG00000043895, ENSMUSG00000029838, ENSMUSG00000022528, ENSMUSG00000021835, ENSMUSG00000017724, ENSMUSG00000033419, ENSMUSG00000033933,…	371	2260	20010	1.956944875128211	8.439138708848937E-6	1.687834853759545E-7	1.39950875923331E-7
GOTERM_BP_4	GO:0032270~positive regulation of cellular protein metabolic process	69	16.389548693586697	3.3344690579087033E-9	ENSMUSG00000028581, ENSMUSG00000031077, ENSMUSG00000050192, ENSMUSG00000025352, ENSMUSG00000032041, ENSMUSG00000029999, ENSMUSG00000028864, ENSMUSG00000027335, ENSMUSG00000000058, ENSMUSG00000006235, ENSMUSG00000020785, ENSMUSG00000043895, ENSMUSG00000022528, ENSMUSG00000021835, ENSMUSG00000020901, ENSMUSG00000018930, ENSMUSG00000034422, ENSMUSG00000073910, ENSMUSG00000037613, ENSMUSG00000031861,…	371	1754	20010	2.121742524595303	9.486519420898176E-6	1.8601106803431883E-7	1.542355393648359E-7
GOTERM_BP_4	GO:0002758~innate immune response-activating signal transduction	21	4.98812351543943	3.6147568058299154E-9	ENSMUSG00000030142, ENSMUSG00000078853, ENSMUSG00000041827, ENSMUSG00000032691, ENSMUSG00000032041, ENSMUSG00000025498, ENSMUSG00000027995, ENSMUSG00000046879, ENSMUSG00000047638, ENSMUSG00000007655, ENSMUSG00000022126, ENSMUSG00000024401, ENSMUSG00000020641, ENSMUSG00000069874, ENSMUSG00000024737, ENSMUSG00000040296, ENSMUSG00000046688, ENSMUSG00000025779, ENSMUSG00000051439, ENSMUSG00000032508,…	371	215	20010	5.268100043878895	1.0283930311993927E-5	1.9776890601127134E-7	1.6398483278755328E-7
GOTERM_BP_4	GO:0032675~regulation of interleukin-6 production	19	4.513064133016627	4.12013261417932E-9	ENSMUSG00000028581, ENSMUSG00000055148, ENSMUSG00000027398, ENSMUSG00000041607, ENSMUSG00000032041, ENSMUSG00000028864, ENSMUSG00000001741, ENSMUSG00000027995, ENSMUSG00000027399, ENSMUSG00000047638, ENSMUSG00000024401, ENSMUSG00000022488, ENSMUSG00000040296, ENSMUSG00000027947, ENSMUSG00000062593, ENSMUSG00000002603, ENSMUSG00000032508, ENSMUSG00000050222, ENSMUSG00000035799	371	174	20010	5.889487870619946	1.1721708481626791E-5	2.2116560919509744E-7	1.8338477050658522E-7
GOTERM_BP_4	GO:0009893~positive regulation of metabolic process	123	29.216152019002372	4.489985501293041E-9	ENSMUSG00000033016, ENSMUSG00000032202, ENSMUSG00000055200, ENSMUSG00000028581, ENSMUSG00000031077, ENSMUSG00000025352, ENSMUSG00000032041, ENSMUSG00000000058, ENSMUSG00000028864, ENSMUSG00000049686, ENSMUSG00000003444, ENSMUSG00000044149, ENSMUSG00000022126, ENSMUSG00000022488, ENSMUSG00000022528, ENSMUSG00000021835, ENSMUSG00000020901, ENSMUSG00000047496, ENSMUSG00000017724, ENSMUSG00000018930,…	371	4047	20010	1.639249598884269	1.2773927173248545E-5	2.3361495540919438E-7	1.9370744457303674E-7
GOTERM_BP_4	GO:0032635~interleukin-6 production	19	4.513064133016627	4.516282090511666E-9	ENSMUSG00000028581, ENSMUSG00000055148, ENSMUSG00000027398, ENSMUSG00000041607, ENSMUSG00000032041, ENSMUSG00000028864, ENSMUSG00000001741, ENSMUSG00000027995, ENSMUSG00000027399, ENSMUSG00000047638, ENSMUSG00000024401, ENSMUSG00000022488, ENSMUSG00000040296, ENSMUSG00000027947, ENSMUSG00000062593, ENSMUSG00000002603, ENSMUSG00000032508, ENSMUSG00000050222, ENSMUSG00000035799	371	175	20010	5.855833654216403	1.2848740131854441E-5	2.3361495540919438E-7	1.9370744457303674E-7
GOTERM_BP_4	GO:0042110~T cell activation	38	9.026128266033254	4.7074047825681815E-9	ENSMUSG00000030144, ENSMUSG00000032202, ENSMUSG00000033730, ENSMUSG00000028581, ENSMUSG00000031077, ENSMUSG00000030142, ENSMUSG00000035914, ENSMUSG00000027398, ENSMUSG00000027399, ENSMUSG00000020641, ENSMUSG00000022488, ENSMUSG00000063281, ENSMUSG00000016496, ENSMUSG00000021998, ENSMUSG00000062593, ENSMUSG00000072620, ENSMUSG00000022528, ENSMUSG00000021835, ENSMUSG00000031897, ENSMUSG00000018899,…	371	679	20010	3.018470955781651	1.3392477005491621E-5	2.391529751144014E-7	1.9829942646568464E-7
GOTERM_BP_4	GO:0048523~negative regulation of cellular process	156	37.05463182897862	5.155964627601265E-9	ENSMUSG00000033016, ENSMUSG00000055200, ENSMUSG00000028581, ENSMUSG00000031077, ENSMUSG00000004891, ENSMUSG00000025352, ENSMUSG00000034509, ENSMUSG00000000058, ENSMUSG00000028864, ENSMUSG00000025353, ENSMUSG00000044149, ENSMUSG00000022126, ENSMUSG00000022488, ENSMUSG00000039081, ENSMUSG00000029838, ENSMUSG00000072620, ENSMUSG00000022528, ENSMUSG00000021835, ENSMUSG00000047496, ENSMUSG00000017724,…	371	5605	20010	1.501143328420187	1.466861189680646E-5	2.573459537811509E-7	2.133845711668664E-7
GOTERM_BP_4	GO:0032606~type I interferon production	17	4.038004750593824	5.2495808343698154E-9	ENSMUSG00000029771, ENSMUSG00000078853, ENSMUSG00000032041, ENSMUSG00000025498, ENSMUSG00000002983, ENSMUSG00000027995, ENSMUSG00000002325, ENSMUSG00000028268, ENSMUSG00000046879, ENSMUSG00000022126, ENSMUSG00000069874, ENSMUSG00000040483, ENSMUSG00000040296, ENSMUSG00000051439, ENSMUSG00000032508, ENSMUSG00000035692, ENSMUSG00000018899	371	137	20010	6.692702697385248	1.4934946118483339E-5	2.57500990927278E-7	2.1351312393583438E-7
GOTERM_BP_4	GO:0048731~system development	157	37.29216152019003	6.084434523363792E-9	ENSMUSG00000030144, ENSMUSG00000033016, ENSMUSG00000031077, ENSMUSG00000040907, ENSMUSG00000030142, ENSMUSG00000004891, ENSMUSG00000025352, ENSMUSG00000032041, ENSMUSG00000025355, ENSMUSG00000000058, ENSMUSG00000028864, ENSMUSG00000049686, ENSMUSG00000022126, ENSMUSG00000022488, ENSMUSG00000029838, ENSMUSG00000022528, ENSMUSG00000021835, ENSMUSG00000017724, ENSMUSG00000033419, ENSMUSG00000033933,…	371	5666	20010	1.4945011764504403	1.731006641769728E-5	2.9339349523677947E-7	2.4327425492568113E-7
GOTERM_BP_4	GO:0033993~response to lipid	54	12.826603325415679	6.258898083145415E-9	ENSMUSG00000040907, ENSMUSG00000014813, ENSMUSG00000032041, ENSMUSG00000096472, ENSMUSG00000028268, ENSMUSG00000045757, ENSMUSG00000022126, ENSMUSG00000015340, ENSMUSG00000022528, ENSMUSG00000021835, ENSMUSG00000028270, ENSMUSG00000034855, ENSMUSG00000058488, ENSMUSG00000032193, ENSMUSG00000000982, ENSMUSG00000046879, ENSMUSG00000007655, ENSMUSG00000022358, ENSMUSG00000022512, ENSMUSG00000024778,…	371	1223	20010	2.3814445940674362	1.7806406518938722E-5	2.967760841091451E-7	2.4607900963566725E-7
GOTERM_BP_4	GO:0032602~chemokine production	16	3.800475059382423	6.956543775647087E-9	ENSMUSG00000032860, ENSMUSG00000027398, ENSMUSG00000041607, ENSMUSG00000032041, ENSMUSG00000024079, ENSMUSG00000001741, ENSMUSG00000027995, ENSMUSG00000047638, ENSMUSG00000024401, ENSMUSG00000021125, ENSMUSG00000027947, ENSMUSG00000062593, ENSMUSG00000002603, ENSMUSG00000035042, ENSMUSG00000032508, ENSMUSG00000035799	371	121	20010	7.13194181461763	1.9791171290695075E-5	3.2444864002813056E-7	2.6902437322543405E-7
GOTERM_BP_4	GO:0002831~regulation of response to biotic stimulus	20	4.750593824228028	7.4455752303012045E-9	ENSMUSG00000055200, ENSMUSG00000079685, ENSMUSG00000027398, ENSMUSG00000029371, ENSMUSG00000078853, ENSMUSG00000041827, ENSMUSG00000027995, ENSMUSG00000049502, ENSMUSG00000046879, ENSMUSG00000022126, ENSMUSG00000021125, ENSMUSG00000069874, ENSMUSG00000040296, ENSMUSG00000016496, ENSMUSG00000025779, ENSMUSG00000051439, ENSMUSG00000002603, ENSMUSG00000035042, ENSMUSG00000039457, ENSMUSG00000022906	371	202	20010	5.340129700301566	2.1182437363709283E-5	3.403657744377519E-7	2.822224470645542E-7
GOTERM_BP_4	GO:0050776~regulation of immune response	53	12.589073634204276	7.537097992821923E-9	ENSMUSG00000030144, ENSMUSG00000028581, ENSMUSG00000031077, ENSMUSG00000030142, ENSMUSG00000035914, ENSMUSG00000032041, ENSMUSG00000028268, ENSMUSG00000022126, ENSMUSG00000022488, ENSMUSG00000046688, ENSMUSG00000016757, ENSMUSG00000030107, ENSMUSG00000028270, ENSMUSG00000034422, ENSMUSG00000018899, ENSMUSG00000035799, ENSMUSG00000079685, ENSMUSG00000041827, ENSMUSG00000046879, ENSMUSG00000007655,…	371	1194	20010	2.394113424264178	2.1442813836092256E-5	3.403657744377519E-7	2.822224470645542E-7
GOTERM_BP_4	GO:0016032~viral process	39	9.263657957244655	8.006443571197162E-9	ENSMUSG00000029771, ENSMUSG00000055200, ENSMUSG00000031077, ENSMUSG00000027398, ENSMUSG00000025492, ENSMUSG00000025498, ENSMUSG00000027995, ENSMUSG00000000058, ENSMUSG00000028268, ENSMUSG00000049502, ENSMUSG00000022126, ENSMUSG00000020641, ENSMUSG00000045932, ENSMUSG00000024401, ENSMUSG00000032508, ENSMUSG00000035692, ENSMUSG00000030966, ENSMUSG00000022906, ENSMUSG00000056758, ENSMUSG00000018899,…	371	724	20010	2.9053550952331313	2.277807276362953E-5	3.5591143687587387E-7	2.951125060070954E-7
GOTERM_BP_4	GO:0002683~negative regulation of immune system process	36	8.551068883610451	9.855020739254587E-9	ENSMUSG00000028581, ENSMUSG00000031077, ENSMUSG00000035914, ENSMUSG00000022126, ENSMUSG00000024401, ENSMUSG00000022488, ENSMUSG00000063281, ENSMUSG00000020325, ENSMUSG00000016496, ENSMUSG00000062593, ENSMUSG00000022528, ENSMUSG00000021835, ENSMUSG00000035692, ENSMUSG00000030966, ENSMUSG00000016757, ENSMUSG00000030107, ENSMUSG00000034422, ENSMUSG00000018899, ENSMUSG00000035799, ENSMUSG00000032473,…	371	636	20010	3.05294207394599	2.803714094867793E-5	4.313466769719892E-7	3.576614449831011E-7
GOTERM_BP_4	GO:0051247~positive regulation of protein metabolic process	70	16.6270783847981	1.1613528237530173E-8	ENSMUSG00000028581, ENSMUSG00000031077, ENSMUSG00000050192, ENSMUSG00000025352, ENSMUSG00000032041, ENSMUSG00000029999, ENSMUSG00000028864, ENSMUSG00000027335, ENSMUSG00000000058, ENSMUSG00000006235, ENSMUSG00000020785, ENSMUSG00000043895, ENSMUSG00000022528, ENSMUSG00000021835, ENSMUSG00000020901, ENSMUSG00000018930, ENSMUSG00000034422, ENSMUSG00000073910, ENSMUSG00000037613, ENSMUSG00000031861,…	371	1848	20010	2.043004165645675	3.303994223269324E-5	5.006134520571719E-7	4.1509565321717693E-7
GOTERM_BP_4	GO:0045785~positive regulation of cell adhesion	33	7.8384798099762465	1.6081265098786672E-8	ENSMUSG00000033730, ENSMUSG00000031077, ENSMUSG00000035914, ENSMUSG00000027398, ENSMUSG00000031391, ENSMUSG00000027399, ENSMUSG00000024401, ENSMUSG00000022488, ENSMUSG00000020325, ENSMUSG00000016496, ENSMUSG00000040364, ENSMUSG00000062593, ENSMUSG00000022528, ENSMUSG00000029838, ENSMUSG00000014599, ENSMUSG00000018899, ENSMUSG00000036856, ENSMUSG00000055652, ENSMUSG00000030110, ENSMUSG00000032691,…	371	557	20010	3.1954492443635765	4.575015299956853E-5	6.828537194932549E-7	5.662045428065337E-7
GOTERM_BP_4	GO:0032612~interleukin-1 production	16	3.800475059382423	2.0806398812037945E-8	ENSMUSG00000061878, ENSMUSG00000027398, ENSMUSG00000032691, ENSMUSG00000001741, ENSMUSG00000000982, ENSMUSG00000027995, ENSMUSG00000026536, ENSMUSG00000047638, ENSMUSG00000024401, ENSMUSG00000021125, ENSMUSG00000047821, ENSMUSG00000090272, ENSMUSG00000062593, ENSMUSG00000032508, ENSMUSG00000029073, ENSMUSG00000073489	371	131	20010	6.587518775333842	5.9192453333523076E-5	8.705030091212934E-7	7.217984529058457E-7
GOTERM_BP_4	GO:0006066~alcohol metabolic process	25	5.938242280285035	2.2536583574149042E-8	ENSMUSG00000058258, ENSMUSG00000073293, ENSMUSG00000049580, ENSMUSG00000073295, ENSMUSG00000027398, ENSMUSG00000006517, ENSMUSG00000021273, ENSMUSG00000001467, ENSMUSG00000020120, ENSMUSG00000003585, ENSMUSG00000024401, ENSMUSG00000045294, ENSMUSG00000027261, ENSMUSG00000061878, ENSMUSG00000022351, ENSMUSG00000032193, ENSMUSG00000024990, ENSMUSG00000043445, ENSMUSG00000024378, ENSMUSG00000093930,…	371	339	20010	3.9775302340004295	6.411452563848119E-5	9.292258009920874E-7	7.704898645132985E-7
GOTERM_BP_4	GO:0042127~regulation of cell proliferation	72	17.102137767220903	2.2906372333416172E-8	ENSMUSG00000054793, ENSMUSG00000033016, ENSMUSG00000028581, ENSMUSG00000033730, ENSMUSG00000031077, ENSMUSG00000004891, ENSMUSG00000035914, ENSMUSG00000025352, ENSMUSG00000032041, ENSMUSG00000029999, ENSMUSG00000006517, ENSMUSG00000096472, ENSMUSG00000000058, ENSMUSG00000006235, ENSMUSG00000006356, ENSMUSG00000039081, ENSMUSG00000022488, ENSMUSG00000043895, ENSMUSG00000029838, ENSMUSG00000072620,…	371	1959	20010	1.9823084829297084	6.516650666577029E-5	9.309804184081288E-7	7.719447476361251E-7
GOTERM_BP_4	GO:0007249~I-kappaB kinase/NF-kappaB signaling	22	5.225653206650831	2.5304504929393598E-8	ENSMUSG00000030144, ENSMUSG00000053175, ENSMUSG00000031077, ENSMUSG00000038517, ENSMUSG00000001020, ENSMUSG00000027398, ENSMUSG00000078853, ENSMUSG00000032041, ENSMUSG00000002983, ENSMUSG00000027995, ENSMUSG00000027399, ENSMUSG00000046879, ENSMUSG00000047638, ENSMUSG00000024401, ENSMUSG00000028701, ENSMUSG00000069874, ENSMUSG00000046688, ENSMUSG00000062593, ENSMUSG00000032508, ENSMUSG00000030966,…	371	265	20010	4.477648375120785	7.198872614067042E-5	1.0139622045651377E-6	8.407510863160493E-7
GOTERM_BP_4	GO:1903706~regulation of hemopoiesis	31	7.363420427553444	2.591854042740115E-8	ENSMUSG00000033730, ENSMUSG00000031077, ENSMUSG00000027398, ENSMUSG00000027399, ENSMUSG00000024401, ENSMUSG00000022488, ENSMUSG00000063281, ENSMUSG00000020325, ENSMUSG00000062593, ENSMUSG00000022528, ENSMUSG00000029838, ENSMUSG00000019122, ENSMUSG00000021835, ENSMUSG00000035692, ENSMUSG00000014599, ENSMUSG00000018899, ENSMUSG00000055652, ENSMUSG00000032473, ENSMUSG00000032691, ENSMUSG00000024079,…	371	509	20010	3.2848617075921815	7.37355298668918E-5	1.0193315906536663E-6	8.452032415999996E-7
GOTERM_BP_4	GO:0032103~positive regulation of response to external stimulus	28	6.65083135391924	2.6155081236456114E-8	ENSMUSG00000027398, ENSMUSG00000032041, ENSMUSG00000027995, ENSMUSG00000001741, ENSMUSG00000005124, ENSMUSG00000022126, ENSMUSG00000024401, ENSMUSG00000022488, ENSMUSG00000025779, ENSMUSG00000029838, ENSMUSG00000032508, ENSMUSG00000035373, ENSMUSG00000014599, ENSMUSG00000034855, ENSMUSG00000078853, ENSMUSG00000032691, ENSMUSG00000041827, ENSMUSG00000032193, ENSMUSG00000000982, ENSMUSG00000000489,…	371	423	20010	3.570186002943931	7.440843857597912E-5	1.0193315906536663E-6	8.452032415999996E-7
GOTERM_BP_4	GO:0032479~regulation of type I interferon production	16	3.800475059382423	3.46490279893366E-8	ENSMUSG00000029771, ENSMUSG00000078853, ENSMUSG00000032041, ENSMUSG00000025498, ENSMUSG00000002983, ENSMUSG00000027995, ENSMUSG00000028268, ENSMUSG00000046879, ENSMUSG00000022126, ENSMUSG00000069874, ENSMUSG00000040483, ENSMUSG00000040296, ENSMUSG00000051439, ENSMUSG00000032508, ENSMUSG00000035692, ENSMUSG00000018899	371	136	20010	6.345330585064215	9.857162780901874E-5	1.332114657157603E-6	1.1045548246870951E-6
GOTERM_BP_4	GO:0002697~regulation of immune effector process	32	7.600950118764846	4.7571839731918916E-8	ENSMUSG00000029771, ENSMUSG00000055200, ENSMUSG00000028581, ENSMUSG00000031077, ENSMUSG00000029371, ENSMUSG00000027398, ENSMUSG00000032041, ENSMUSG00000027995, ENSMUSG00000049502, ENSMUSG00000020641, ENSMUSG00000024401, ENSMUSG00000022488, ENSMUSG00000063281, ENSMUSG00000062593, ENSMUSG00000032508, ENSMUSG00000022906, ENSMUSG00000039457, ENSMUSG00000018899, ENSMUSG00000035799, ENSMUSG00000079685,…	371	553	20010	3.121030595185292	1.3533272883647918E-4	1.8045584538307907E-6	1.4962929323679564E-6
GOTERM_BP_4	GO:0043903~regulation of symbiosis, encompassing mutualism through parasitism	25	5.938242280285035	4.875648165664245E-8	ENSMUSG00000055200, ENSMUSG00000029371, ENSMUSG00000027398, ENSMUSG00000025492, ENSMUSG00000000058, ENSMUSG00000028268, ENSMUSG00000049502, ENSMUSG00000020641, ENSMUSG00000024401, ENSMUSG00000035692, ENSMUSG00000030966, ENSMUSG00000022906, ENSMUSG00000056758, ENSMUSG00000027381, ENSMUSG00000024691, ENSMUSG00000078853, ENSMUSG00000041827, ENSMUSG00000024079, ENSMUSG00000000982, ENSMUSG00000046879,…	371	353	20010	3.819781159564151	1.387025735268832E-4	1.808238892340333E-6	1.499344656249858E-6
GOTERM_BP_4	GO:0060759~regulation of response to cytokine stimulus	17	4.038004750593824	4.8971431617763645E-8	ENSMUSG00000028581, ENSMUSG00000061878, ENSMUSG00000031077, ENSMUSG00000078853, ENSMUSG00000025498, ENSMUSG00000027995, ENSMUSG00000046879, ENSMUSG00000047638, ENSMUSG00000007655, ENSMUSG00000069874, ENSMUSG00000040296, ENSMUSG00000035692, ENSMUSG00000014599, ENSMUSG00000022906, ENSMUSG00000016757, ENSMUSG00000030107, ENSMUSG00000034422	371	160	20010	5.7306266846361185	1.3931402114708558E-4	1.808238892340333E-6	1.499344656249858E-6
GOTERM_BP_4	GO:1903555~regulation of tumor necrosis factor superfamily cytokine production	20	4.750593824228028	4.9575618137977495E-8	ENSMUSG00000053175, ENSMUSG00000031077, ENSMUSG00000032041, ENSMUSG00000000982, ENSMUSG00000027995, ENSMUSG00000027399, ENSMUSG00000047638, ENSMUSG00000021125, ENSMUSG00000015340, ENSMUSG00000040296, ENSMUSG00000016496, ENSMUSG00000025779, ENSMUSG00000051439, ENSMUSG00000062593, ENSMUSG00000002603, ENSMUSG00000067235, ENSMUSG00000032508, ENSMUSG00000035385, ENSMUSG00000018930, ENSMUSG00000035799	371	227	20010	4.752009689255139	1.4103269113385775E-4	1.808238892340333E-6	1.499344656249858E-6
GOTERM_BP_4	GO:0006796~phosphate-containing compound metabolic process	102	24.228028503562946	5.781207667699185E-8	ENSMUSG00000028581, ENSMUSG00000025352, ENSMUSG00000032041, ENSMUSG00000024145, ENSMUSG00000021273, ENSMUSG00000000058, ENSMUSG00000028864, ENSMUSG00000049686, ENSMUSG00000022488, ENSMUSG00000022528, ENSMUSG00000021835, ENSMUSG00000020901, ENSMUSG00000051124, ENSMUSG00000018930, ENSMUSG00000018899, ENSMUSG00000037613, ENSMUSG00000035799, ENSMUSG00000031861, ENSMUSG00000032392, ENSMUSG00000000982,…	371	3274	20010	1.6803303656843842	1.6446183758200839E-4	2.0819665588106556E-6	1.7263125174813136E-6
GOTERM_BP_4	GO:0032722~positive regulation of chemokine production	13	3.0878859857482186	5.979753918882796E-8	ENSMUSG00000032860, ENSMUSG00000027398, ENSMUSG00000041607, ENSMUSG00000032041, ENSMUSG00000024079, ENSMUSG00000001741, ENSMUSG00000027995, ENSMUSG00000024401, ENSMUSG00000027947, ENSMUSG00000002603, ENSMUSG00000035042, ENSMUSG00000032508, ENSMUSG00000035799	371	86	20010	8.153011972669718	1.701095336792413E-4	2.1265499874026943E-6	1.7632799368305645E-6
GOTERM_BP_4	GO:0022409~positive regulation of cell-cell adhesion	25	5.938242280285035	6.688105981290327E-8	ENSMUSG00000033730, ENSMUSG00000031077, ENSMUSG00000035914, ENSMUSG00000027398, ENSMUSG00000031391, ENSMUSG00000027399, ENSMUSG00000024401, ENSMUSG00000022488, ENSMUSG00000020325, ENSMUSG00000016496, ENSMUSG00000062593, ENSMUSG00000022528, ENSMUSG00000018899, ENSMUSG00000055652, ENSMUSG00000032691, ENSMUSG00000046879, ENSMUSG00000007655, ENSMUSG00000027947, ENSMUSG00000015396, ENSMUSG00000002603,…	371	359	20010	3.755940805922411	1.9025852004983523E-4	2.3490940144161703E-6	1.947807655538751E-6
GOTERM_BP_4	GO:0071706~tumor necrosis factor superfamily cytokine production	20	4.750593824228028	7.499504126078349E-8	ENSMUSG00000053175, ENSMUSG00000031077, ENSMUSG00000032041, ENSMUSG00000000982, ENSMUSG00000027995, ENSMUSG00000027399, ENSMUSG00000047638, ENSMUSG00000021125, ENSMUSG00000015340, ENSMUSG00000040296, ENSMUSG00000016496, ENSMUSG00000025779, ENSMUSG00000051439, ENSMUSG00000062593, ENSMUSG00000002603, ENSMUSG00000067235, ENSMUSG00000032508, ENSMUSG00000035385, ENSMUSG00000018930, ENSMUSG00000035799	371	233	20010	4.629640341033976	2.1333814064716794E-4	2.6019621022796223E-6	2.1574792967583934E-6
GOTERM_BP_4	GO:0032652~regulation of interleukin-1 production	15	3.5629453681710213	9.057867682870353E-8	ENSMUSG00000061878, ENSMUSG00000032691, ENSMUSG00000001741, ENSMUSG00000000982, ENSMUSG00000027995, ENSMUSG00000026536, ENSMUSG00000047638, ENSMUSG00000024401, ENSMUSG00000021125, ENSMUSG00000047821, ENSMUSG00000090272, ENSMUSG00000062593, ENSMUSG00000032508, ENSMUSG00000029073, ENSMUSG00000073489	371	126	20010	6.420870234886407	2.576631462620771E-4	3.1047751274417052E-6	2.574398778782068E-6
GOTERM_BP_4	GO:0002237~response to molecule of bacterial origin	30	7.1258907363420425	1.0509140538015398E-7	ENSMUSG00000029771, ENSMUSG00000029371, ENSMUSG00000027398, ENSMUSG00000032041, ENSMUSG00000027995, ENSMUSG00000027399, ENSMUSG00000028268, ENSMUSG00000029379, ENSMUSG00000047638, ENSMUSG00000022126, ENSMUSG00000024401, ENSMUSG00000016496, ENSMUSG00000025779, ENSMUSG00000062593, ENSMUSG00000032508, ENSMUSG00000028270, ENSMUSG00000034855, ENSMUSG00000078853, ENSMUSG00000032691, ENSMUSG00000024079,…	371	512	20010	3.1602720687331534	2.9894037236744E-4	3.5593458131730726E-6	2.9513169677593242E-6
GOTERM_BP_4	GO:0022407~regulation of cell-cell adhesion	32	7.600950118764846	1.4157252407122738E-7	ENSMUSG00000033730, ENSMUSG00000028581, ENSMUSG00000031077, ENSMUSG00000035914, ENSMUSG00000027398, ENSMUSG00000031391, ENSMUSG00000027399, ENSMUSG00000024401, ENSMUSG00000022488, ENSMUSG00000063281, ENSMUSG00000020325, ENSMUSG00000016496, ENSMUSG00000062593, ENSMUSG00000022528, ENSMUSG00000021835, ENSMUSG00000018899, ENSMUSG00000036856, ENSMUSG00000055652, ENSMUSG00000032691, ENSMUSG00000041607,…	371	581	20010	2.970619482164314	4.026927568948624E-4	4.738515658619316E-6	3.9290539327532405E-6
GOTERM_BP_4	GO:0032496~response to lipopolysaccharide	29	6.88836104513064	1.655768682716823E-7	ENSMUSG00000029371, ENSMUSG00000027398, ENSMUSG00000032041, ENSMUSG00000027995, ENSMUSG00000027399, ENSMUSG00000028268, ENSMUSG00000029379, ENSMUSG00000047638, ENSMUSG00000022126, ENSMUSG00000024401, ENSMUSG00000016496, ENSMUSG00000025779, ENSMUSG00000062593, ENSMUSG00000032508, ENSMUSG00000028270, ENSMUSG00000034855, ENSMUSG00000078853, ENSMUSG00000032691, ENSMUSG00000024079, ENSMUSG00000000982,…	371	493	20010	3.1726652925321073	4.7095529479790343E-4	5.477513839917862E-6	4.541812002940681E-6
GOTERM_BP_4	GO:0032755~positive regulation of interleukin-6 production	14	3.32541567695962	1.9266733504885134E-7	ENSMUSG00000028581, ENSMUSG00000027398, ENSMUSG00000041607, ENSMUSG00000032041, ENSMUSG00000001741, ENSMUSG00000027995, ENSMUSG00000027399, ENSMUSG00000024401, ENSMUSG00000040296, ENSMUSG00000027947, ENSMUSG00000002603, ENSMUSG00000032508, ENSMUSG00000050222, ENSMUSG00000035799	371	114	20010	6.623634558093347	5.479884205948915E-4	6.300443312804391E-6	5.224163717014257E-6
GOTERM_BP_4	GO:0001944~vasculature development	40	9.501187648456057	2.0453789608362483E-7	ENSMUSG00000033016, ENSMUSG00000033730, ENSMUSG00000010797, ENSMUSG00000008398, ENSMUSG00000055148, ENSMUSG00000027398, ENSMUSG00000027996, ENSMUSG00000029999, ENSMUSG00000025355, ENSMUSG00000028864, ENSMUSG00000027399, ENSMUSG00000006235, ENSMUSG00000024401, ENSMUSG00000015340, ENSMUSG00000025856, ENSMUSG00000040364, ENSMUSG00000022528, ENSMUSG00000029838, ENSMUSG00000021835, ENSMUSG00000033933,…	371	854	20010	2.5262440268405535	5.817410968100845E-4	6.5349289192399E-6	5.418593082772206E-6
GOTERM_BP_4	GO:0072358~cardiovascular system development	40	9.501187648456057	2.0453789608362483E-7	ENSMUSG00000033016, ENSMUSG00000033730, ENSMUSG00000010797, ENSMUSG00000008398, ENSMUSG00000055148, ENSMUSG00000027398, ENSMUSG00000027996, ENSMUSG00000029999, ENSMUSG00000025355, ENSMUSG00000028864, ENSMUSG00000027399, ENSMUSG00000006235, ENSMUSG00000024401, ENSMUSG00000015340, ENSMUSG00000025856, ENSMUSG00000040364, ENSMUSG00000022528, ENSMUSG00000029838, ENSMUSG00000021835, ENSMUSG00000033933,…	371	854	20010	2.5262440268405535	5.817410968100845E-4	6.5349289192399E-6	5.418593082772206E-6
GOTERM_BP_4	GO:1902107~positive regulation of leukocyte differentiation	19	4.513064133016627	2.0672885860512866E-7	ENSMUSG00000055652, ENSMUSG00000033730, ENSMUSG00000031077, ENSMUSG00000027398, ENSMUSG00000032691, ENSMUSG00000000982, ENSMUSG00000027399, ENSMUSG00000024401, ENSMUSG00000022488, ENSMUSG00000015396, ENSMUSG00000062593, ENSMUSG00000002603, ENSMUSG00000019122, ENSMUSG00000035042, ENSMUSG00000034394, ENSMUSG00000014599, ENSMUSG00000037465, ENSMUSG00000017697, ENSMUSG00000018899	371	224	20010	4.574870042356565	5.879707408920076E-4	6.5349289192399E-6	5.418593082772206E-6
GOTERM_BP_4	GO:0050900~leukocyte migration	26	6.175771971496437	2.2820965319152068E-7	ENSMUSG00000031077, ENSMUSG00000029371, ENSMUSG00000027398, ENSMUSG00000032041, ENSMUSG00000027995, ENSMUSG00000001741, ENSMUSG00000027399, ENSMUSG00000029379, ENSMUSG00000024401, ENSMUSG00000022488, ENSMUSG00000029838, ENSMUSG00000019122, ENSMUSG00000032508, ENSMUSG00000035373, ENSMUSG00000014599, ENSMUSG00000018930, ENSMUSG00000034855, ENSMUSG00000032691, ENSMUSG00000000982, ENSMUSG00000000489,…	371	412	20010	3.4036846099494937	6.490458159462698E-4	7.088479102191608E-6	5.877582496333919E-6
GOTERM_BP_4	GO:0010604~positive regulation of macromolecule metabolic process	109	25.890736342042754	2.292232258002207E-7	ENSMUSG00000033016, ENSMUSG00000032202, ENSMUSG00000055200, ENSMUSG00000028581, ENSMUSG00000031077, ENSMUSG00000025352, ENSMUSG00000032041, ENSMUSG00000000058, ENSMUSG00000028864, ENSMUSG00000003444, ENSMUSG00000044149, ENSMUSG00000022528, ENSMUSG00000021835, ENSMUSG00000020901, ENSMUSG00000017724, ENSMUSG00000018930, ENSMUSG00000018899, ENSMUSG00000037613, ENSMUSG00000035799, ENSMUSG00000031861,…	371	3681	20010	1.5971064349530004	6.51927555099574E-4	7.088479102191608E-6	5.877582496333919E-6
GOTERM_BP_4	GO:0016477~cell migration	60	14.251781472684085	2.461655546805506E-7	ENSMUSG00000033730, ENSMUSG00000031077, ENSMUSG00000014813, ENSMUSG00000032041, ENSMUSG00000028864, ENSMUSG00000001741, ENSMUSG00000031391, ENSMUSG00000028701, ENSMUSG00000022488, ENSMUSG00000043895, ENSMUSG00000021998, ENSMUSG00000029838, ENSMUSG00000022528, ENSMUSG00000021835, ENSMUSG00000033933, ENSMUSG00000018930, ENSMUSG00000071856, ENSMUSG00000035799, ENSMUSG00000034855, ENSMUSG00000032036,…	371	1599	20010	2.02383902337883	7.000959077925195E-4	7.530548420066305E-6	6.244134876251816E-6
GOTERM_BP_4	GO:0060760~positive regulation of response to cytokine stimulus	11	2.6128266033254155	2.9998476087409033E-7	ENSMUSG00000069874, ENSMUSG00000028581, ENSMUSG00000040296, ENSMUSG00000031077, ENSMUSG00000078853, ENSMUSG00000014599, ENSMUSG00000025498, ENSMUSG00000022906, ENSMUSG00000027995, ENSMUSG00000046879, ENSMUSG00000034422	371	65	20010	9.127513995438525	8.530926821862517E-4	9.019899187106341E-6	7.4790657934565414E-6
GOTERM_BP_4	GO:0098542~defense response to other organism	42	9.97624703087886	3.011917127504754E-7	ENSMUSG00000030144, ENSMUSG00000029771, ENSMUSG00000031077, ENSMUSG00000030142, ENSMUSG00000029371, ENSMUSG00000027398, ENSMUSG00000025492, ENSMUSG00000032041, ENSMUSG00000025498, ENSMUSG00000027995, ENSMUSG00000046805, ENSMUSG00000028268, ENSMUSG00000049502, ENSMUSG00000047638, ENSMUSG00000022126, ENSMUSG00000020641, ENSMUSG00000045932, ENSMUSG00000024401, ENSMUSG00000037071, ENSMUSG00000032508,…	371	937	20010	2.417591268802481	8.565235260713511E-4	9.019899187106341E-6	7.4790657934565414E-6
GOTERM_BP_4	GO:0051246~regulation of protein metabolic process	97	23.040380047505938	3.3472199381694E-7	ENSMUSG00000028581, ENSMUSG00000031077, ENSMUSG00000025352, ENSMUSG00000032041, ENSMUSG00000000058, ENSMUSG00000028864, ENSMUSG00000022488, ENSMUSG00000041396, ENSMUSG00000022528, ENSMUSG00000021835, ENSMUSG00000020901, ENSMUSG00000033933, ENSMUSG00000018930, ENSMUSG00000018899, ENSMUSG00000037613, ENSMUSG00000035799, ENSMUSG00000031861, ENSMUSG00000032392, ENSMUSG00000000982, ENSMUSG00000007655,…	371	3169	20010	1.650907247518285	9.518309529702451E-4	9.91962575426244E-6	8.225095660564182E-6
GOTERM_BP_4	GO:0008285~negative regulation of cell proliferation	38	9.026128266033254	3.437087432660465E-7	ENSMUSG00000033016, ENSMUSG00000028581, ENSMUSG00000035914, ENSMUSG00000027398, ENSMUSG00000025352, ENSMUSG00000025492, ENSMUSG00000027996, ENSMUSG00000027995, ENSMUSG00000096472, ENSMUSG00000000058, ENSMUSG00000027399, ENSMUSG00000039081, ENSMUSG00000024401, ENSMUSG00000043895, ENSMUSG00000016496, ENSMUSG00000062593, ENSMUSG00000072620, ENSMUSG00000022528, ENSMUSG00000029838, ENSMUSG00000021835,…	371	803	20010	2.5523558891354186	9.77373601556919E-4	1.0080942006102085E-5	8.358854900666016E-6
GOTERM_BP_4	GO:0051093~negative regulation of developmental process	52	12.351543942992874	3.7518324824693136E-7	ENSMUSG00000033016, ENSMUSG00000032363, ENSMUSG00000025352, ENSMUSG00000029838, ENSMUSG00000022528, ENSMUSG00000021835, ENSMUSG00000017724, ENSMUSG00000033933, ENSMUSG00000018899, ENSMUSG00000035799, ENSMUSG00000034855, ENSMUSG00000032473, ENSMUSG00000000982, ENSMUSG00000024176, ENSMUSG00000046879, ENSMUSG00000007655, ENSMUSG00000000627, ENSMUSG00000023249, ENSMUSG00000024778, ENSMUSG00000002603,…	371	1311	20010	2.1393105405021986	0.0010668270764414567	1.0891799400637956E-5	9.031196761372563E-6
GOTERM_BP_4	GO:1903039~positive regulation of leukocyte cell-cell adhesion	22	5.225653206650831	3.8047429690034084E-7	ENSMUSG00000055652, ENSMUSG00000033730, ENSMUSG00000031077, ENSMUSG00000035914, ENSMUSG00000027398, ENSMUSG00000032691, ENSMUSG00000027399, ENSMUSG00000046879, ENSMUSG00000007655, ENSMUSG00000024401, ENSMUSG00000022488, ENSMUSG00000015396, ENSMUSG00000016496, ENSMUSG00000022528, ENSMUSG00000062593, ENSMUSG00000002603, ENSMUSG00000035042, ENSMUSG00000067235, ENSMUSG00000035385, ENSMUSG00000017697,…	371	311	20010	3.815359547932502	0.0010818639432287336	1.0933832067489592E-5	9.066049155433373E-6
GOTERM_BP_4	GO:0051130~positive regulation of cellular component organization	60	14.251781472684085	4.181392876384829E-7	ENSMUSG00000033214, ENSMUSG00000032202, ENSMUSG00000050192, ENSMUSG00000004891, ENSMUSG00000040747, ENSMUSG00000032041, ENSMUSG00000034509, ENSMUSG00000029999, ENSMUSG00000028864, ENSMUSG00000031391, ENSMUSG00000003444, ENSMUSG00000006235, ENSMUSG00000022488, ENSMUSG00000021998, ENSMUSG00000021118, ENSMUSG00000029838, ENSMUSG00000021835, ENSMUSG00000033419, ENSMUSG00000035799, ENSMUSG00000046879,…	371	1625	20010	1.9914575990047685	0.001188899220702866	1.189606273331484E-5	9.863905795391813E-6
GOTERM_BP_4	GO:1901701~cellular response to oxygen-containing compound	58	13.77672209026128	4.300958405311603E-7	ENSMUSG00000040907, ENSMUSG00000014813, ENSMUSG00000032041, ENSMUSG00000028864, ENSMUSG00000000058, ENSMUSG00000049686, ENSMUSG00000028268, ENSMUSG00000006235, ENSMUSG00000022126, ENSMUSG00000015340, ENSMUSG00000022528, ENSMUSG00000021835, ENSMUSG00000032769, ENSMUSG00000028270, ENSMUSG00000018899, ENSMUSG00000034855, ENSMUSG00000053113, ENSMUSG00000058488, ENSMUSG00000032193, ENSMUSG00000000982,…	371	1548	20010	2.020832027413862	0.0012228746080696906	1.2115075904070803E-5	1.0045505819930764E-5
GOTERM_BP_4	GO:0032268~regulation of cellular protein metabolic process	92	21.852731591448933	4.6199537774866404E-7	ENSMUSG00000054793, ENSMUSG00000028581, ENSMUSG00000031077, ENSMUSG00000050192, ENSMUSG00000025352, ENSMUSG00000032041, ENSMUSG00000029999, ENSMUSG00000028864, ENSMUSG00000027335, ENSMUSG00000096472, ENSMUSG00000031391, ENSMUSG00000000058, ENSMUSG00000006235, ENSMUSG00000022488, ENSMUSG00000020785, ENSMUSG00000041396, ENSMUSG00000043895, ENSMUSG00000022528, ENSMUSG00000021835, ENSMUSG00000020901,…	371	2970	20010	1.6707234065724632	0.0013135137379405304	1.2886047546028914E-5	1.0684775452049986E-5
GOTERM_BP_4	GO:1901617~organic hydroxy compound biosynthetic process	19	4.513064133016627	4.771600601246922E-7	ENSMUSG00000036856, ENSMUSG00000061878, ENSMUSG00000058258, ENSMUSG00000027398, ENSMUSG00000058488, ENSMUSG00000022351, ENSMUSG00000021273, ENSMUSG00000006517, ENSMUSG00000001467, ENSMUSG00000020120, ENSMUSG00000003585, ENSMUSG00000043445, ENSMUSG00000024378, ENSMUSG00000024401, ENSMUSG00000093930, ENSMUSG00000045294, ENSMUSG00000031349, ENSMUSG00000032018, ENSMUSG00000033105	371	237	20010	4.323927803746289	0.0013565996805426916	1.3179809427716012E-5	1.0928355163438338E-5
GOTERM_BP_4	GO:0051707~response to other organism	60	14.251781472684085	5.241161523661568E-7	ENSMUSG00000030144, ENSMUSG00000031077, ENSMUSG00000030142, ENSMUSG00000032041, ENSMUSG00000046805, ENSMUSG00000028268, ENSMUSG00000022126, ENSMUSG00000072620, ENSMUSG00000030107, ENSMUSG00000028270, ENSMUSG00000018899, ENSMUSG00000034855, ENSMUSG00000034459, ENSMUSG00000075284, ENSMUSG00000041827, ENSMUSG00000000982, ENSMUSG00000006403, ENSMUSG00000046879, ENSMUSG00000007655, ENSMUSG00000040296,…	371	1636	20010	1.978067602923441	0.0014899996908205315	1.433760051424727E-5	1.1888365417613114E-5
GOTERM_BP_4	GO:1903557~positive regulation of tumor necrosis factor superfamily cytokine production	15	3.5629453681710213	5.675308530549436E-7	ENSMUSG00000031077, ENSMUSG00000032041, ENSMUSG00000000982, ENSMUSG00000027995, ENSMUSG00000027399, ENSMUSG00000015340, ENSMUSG00000040296, ENSMUSG00000025779, ENSMUSG00000051439, ENSMUSG00000002603, ENSMUSG00000067235, ENSMUSG00000032508, ENSMUSG00000035385, ENSMUSG00000018930, ENSMUSG00000035799	371	146	20010	5.541298969833474	0.0016133229283614714	1.537738358991728E-5	1.2750526498634398E-5
GOTERM_BP_4	GO:0008284~positive regulation of cell proliferation	48	11.401425178147269	6.24421161960567E-7	ENSMUSG00000033730, ENSMUSG00000031077, ENSMUSG00000010797, ENSMUSG00000032387, ENSMUSG00000004891, ENSMUSG00000035914, ENSMUSG00000027398, ENSMUSG00000032041, ENSMUSG00000027996, ENSMUSG00000029999, ENSMUSG00000006517, ENSMUSG00000000058, ENSMUSG00000027399, ENSMUSG00000022146, ENSMUSG00000005124, ENSMUSG00000006235, ENSMUSG00000006356, ENSMUSG00000024401, ENSMUSG00000022488, ENSMUSG00000025856,…	371	1183	20010	2.1884149439612846	0.0017749017561052849	1.6759228356394463E-5	1.3896316236462054E-5
GOTERM_BP_4	GO:1902105~regulation of leukocyte differentiation	24	5.7007125890736345	6.361302663394978E-7	ENSMUSG00000055652, ENSMUSG00000033730, ENSMUSG00000031077, ENSMUSG00000032473, ENSMUSG00000027398, ENSMUSG00000032691, ENSMUSG00000000982, ENSMUSG00000027399, ENSMUSG00000024401, ENSMUSG00000022488, ENSMUSG00000063281, ENSMUSG00000020325, ENSMUSG00000015396, ENSMUSG00000024778, ENSMUSG00000062593, ENSMUSG00000002603, ENSMUSG00000019122, ENSMUSG00000021835, ENSMUSG00000035042, ENSMUSG00000034394,…	371	377	20010	3.433547584490981	0.0018081544988393095	1.6913930913419357E-5	1.4024591572849302E-5
GOTERM_BP_4	GO:0010563~negative regulation of phosphorus metabolic process	31	7.363420427553444	6.490959314518817E-7	ENSMUSG00000054793, ENSMUSG00000027398, ENSMUSG00000027996, ENSMUSG00000028864, ENSMUSG00000096472, ENSMUSG00000020120, ENSMUSG00000028307, ENSMUSG00000024401, ENSMUSG00000022488, ENSMUSG00000025856, ENSMUSG00000062593, ENSMUSG00000021835, ENSMUSG00000021638, ENSMUSG00000034422, ENSMUSG00000018899, ENSMUSG00000035799, ENSMUSG00000053113, ENSMUSG00000020151, ENSMUSG00000000489, ENSMUSG00000020593,…	371	591	20010	2.8290940933408133	0.001844974462633986	1.709886967574633E-5	1.417793798421286E-5
GOTERM_BP_4	GO:1903037~regulation of leukocyte cell-cell adhesion	27	6.413301662707839	6.688274273797814E-7	ENSMUSG00000033730, ENSMUSG00000028581, ENSMUSG00000031077, ENSMUSG00000035914, ENSMUSG00000027398, ENSMUSG00000027399, ENSMUSG00000024401, ENSMUSG00000022488, ENSMUSG00000063281, ENSMUSG00000016496, ENSMUSG00000062593, ENSMUSG00000022528, ENSMUSG00000021835, ENSMUSG00000018899, ENSMUSG00000055652, ENSMUSG00000032691, ENSMUSG00000046879, ENSMUSG00000007655, ENSMUSG00000021125, ENSMUSG00000024778,…	371	467	20010	3.118315565893442	0.0019010054629621242	1.745700945775668E-5	1.4474898176044994E-5
GOTERM_BP_4	GO:0043901~negative regulation of multi-organism process	18	4.275534441805226	7.356796701375739E-7	ENSMUSG00000024691, ENSMUSG00000078853, ENSMUSG00000041827, ENSMUSG00000025492, ENSMUSG00000024079, ENSMUSG00000000982, ENSMUSG00000046879, ENSMUSG00000022126, ENSMUSG00000024401, ENSMUSG00000021125, ENSMUSG00000020641, ENSMUSG00000069874, ENSMUSG00000035042, ENSMUSG00000035692, ENSMUSG00000030966, ENSMUSG00000073489, ENSMUSG00000017697, ENSMUSG00000056758	371	219	20010	4.43303917586678	0.0020908206146603714	1.8957965482414847E-5	1.57194518710076E-5
GOTERM_BP_4	GO:0045321~leukocyte activation	52	12.351543942992874	7.396605161856056E-7	ENSMUSG00000030144, ENSMUSG00000031596, ENSMUSG00000033016, ENSMUSG00000032202, ENSMUSG00000028581, ENSMUSG00000033730, ENSMUSG00000031077, ENSMUSG00000030142, ENSMUSG00000035914, ENSMUSG00000032041, ENSMUSG00000001741, ENSMUSG00000022488, ENSMUSG00000021998, ENSMUSG00000072620, ENSMUSG00000022528, ENSMUSG00000021835, ENSMUSG00000018899, ENSMUSG00000079685, ENSMUSG00000055652, ENSMUSG00000032193,…	371	1341	20010	2.091451244294096	0.0021021223862255356	1.8957965482414847E-5	1.57194518710076E-5
GOTERM_BP_4	GO:1903708~positive regulation of hemopoiesis	20	4.750593824228028	7.780937278743835E-7	ENSMUSG00000055652, ENSMUSG00000033730, ENSMUSG00000031077, ENSMUSG00000027398, ENSMUSG00000032691, ENSMUSG00000000982, ENSMUSG00000027399, ENSMUSG00000024401, ENSMUSG00000022488, ENSMUSG00000015396, ENSMUSG00000062593, ENSMUSG00000002603, ENSMUSG00000019122, ENSMUSG00000035042, ENSMUSG00000034394, ENSMUSG00000035692, ENSMUSG00000014599, ENSMUSG00000037465, ENSMUSG00000017697, ENSMUSG00000018899	371	271	20010	3.980465680667588	0.002211229139978621	1.976497014109483E-5	1.6388599143354202E-5
GOTERM_BP_4	GO:0001959~regulation of cytokine-mediated signaling pathway	15	3.5629453681710213	7.889794502216557E-7	ENSMUSG00000028581, ENSMUSG00000061878, ENSMUSG00000031077, ENSMUSG00000078853, ENSMUSG00000025498, ENSMUSG00000046879, ENSMUSG00000047638, ENSMUSG00000007655, ENSMUSG00000069874, ENSMUSG00000035692, ENSMUSG00000014599, ENSMUSG00000022906, ENSMUSG00000016757, ENSMUSG00000030107, ENSMUSG00000034422	371	150	20010	5.393530997304582	0.0022421300841982683	1.9864128636111598E-5	1.6470818788255628E-5
GOTERM_BP_4	GO:0031663~lipopolysaccharide-mediated signaling pathway	10	2.375296912114014	8.070988126291823E-7	ENSMUSG00000025779, ENSMUSG00000051439, ENSMUSG00000027398, ENSMUSG00000002603, ENSMUSG00000035042, ENSMUSG00000032508, ENSMUSG00000035385, ENSMUSG00000000982, ENSMUSG00000022126, ENSMUSG00000024401	371	56	20010	9.63130535232961	0.002293562804870586	2.0142071245000206E-5	1.6701281570107377E-5
GOTERM_BP_4	GO:0048514~blood vessel morphogenesis	34	8.076009501187649	8.205124100545912E-7	ENSMUSG00000033730, ENSMUSG00000008398, ENSMUSG00000055148, ENSMUSG00000027398, ENSMUSG00000027996, ENSMUSG00000029999, ENSMUSG00000025355, ENSMUSG00000028864, ENSMUSG00000027399, ENSMUSG00000006235, ENSMUSG00000024401, ENSMUSG00000015340, ENSMUSG00000025856, ENSMUSG00000040364, ENSMUSG00000022528, ENSMUSG00000029838, ENSMUSG00000021835, ENSMUSG00000033933, ENSMUSG00000056758, ENSMUSG00000034855,…	371	696	20010	2.6347708894878705	0.0023316362676002456	2.0179249618276574E-5	1.6732108910198397E-5
GOTERM_BP_4	GO:0097530~granulocyte migration	16	3.800475059382423	8.227743253849149E-7	ENSMUSG00000034855, ENSMUSG00000027398, ENSMUSG00000029371, ENSMUSG00000032041, ENSMUSG00000000982, ENSMUSG00000027995, ENSMUSG00000027399, ENSMUSG00000029379, ENSMUSG00000022488, ENSMUSG00000019122, ENSMUSG00000035042, ENSMUSG00000035373, ENSMUSG00000035385, ENSMUSG00000014599, ENSMUSG00000018930, ENSMUSG00000058427	371	173	20010	4.988236760512908	0.0023380563968813384	2.0179249618276574E-5	1.6732108910198397E-5
GOTERM_BP_4	GO:0007159~leukocyte cell-cell adhesion	28	6.65083135391924	9.989583559900162E-7	ENSMUSG00000033730, ENSMUSG00000028581, ENSMUSG00000031077, ENSMUSG00000035914, ENSMUSG00000027398, ENSMUSG00000031391, ENSMUSG00000027399, ENSMUSG00000024401, ENSMUSG00000022488, ENSMUSG00000063281, ENSMUSG00000016496, ENSMUSG00000062593, ENSMUSG00000022528, ENSMUSG00000021835, ENSMUSG00000018899, ENSMUSG00000055652, ENSMUSG00000032691, ENSMUSG00000046879, ENSMUSG00000007655, ENSMUSG00000021125,…	371	508	20010	2.972812360719061	0.002838003175851811	2.429091045121022E-5	2.0141391126328617E-5
GOTERM_BP_4	GO:0050792~regulation of viral process	22	5.225653206650831	1.335595686262148E-6	ENSMUSG00000055200, ENSMUSG00000024691, ENSMUSG00000027398, ENSMUSG00000078853, ENSMUSG00000041827, ENSMUSG00000025492, ENSMUSG00000024079, ENSMUSG00000000058, ENSMUSG00000000982, ENSMUSG00000028268, ENSMUSG00000049502, ENSMUSG00000046879, ENSMUSG00000024401, ENSMUSG00000020641, ENSMUSG00000069874, ENSMUSG00000040296, ENSMUSG00000035042, ENSMUSG00000035692, ENSMUSG00000030966, ENSMUSG00000022906,…	371	336	20010	3.531478629187524	0.003792562265293564	3.22014383679306E-5	2.6700595117732263E-5
GOTERM_BP_4	GO:0043269~regulation of ion transport	37	8.788598574821853	1.383813387373072E-6	ENSMUSG00000032860, ENSMUSG00000027398, ENSMUSG00000014813, ENSMUSG00000001741, ENSMUSG00000049686, ENSMUSG00000027399, ENSMUSG00000029535, ENSMUSG00000022048, ENSMUSG00000024401, ENSMUSG00000015340, ENSMUSG00000022528, ENSMUSG00000021835, ENSMUSG00000032769, ENSMUSG00000035799, ENSMUSG00000031137, ENSMUSG00000034855, ENSMUSG00000031880, ENSMUSG00000032892, ENSMUSG00000078532, ENSMUSG00000000982,…	371	816	20010	2.4455961629934997	0.0039292121763456755	3.308360577375118E-5	2.743206538498384E-5
GOTERM_BP_4	GO:0050865~regulation of cell activation	40	9.501187648456057	1.4927118791343374E-6	ENSMUSG00000030144, ENSMUSG00000031596, ENSMUSG00000033730, ENSMUSG00000028581, ENSMUSG00000031077, ENSMUSG00000035914, ENSMUSG00000027398, ENSMUSG00000032041, ENSMUSG00000001741, ENSMUSG00000020120, ENSMUSG00000027399, ENSMUSG00000024401, ENSMUSG00000022488, ENSMUSG00000063281, ENSMUSG00000025856, ENSMUSG00000016496, ENSMUSG00000062593, ENSMUSG00000022528, ENSMUSG00000021835, ENSMUSG00000032508,…	371	925	20010	2.332337728564144	0.004237763696016472	3.538971080114325E-5	2.9344227690649184E-5
GOTERM_BP_4	GO:0016125~sterol metabolic process	15	3.5629453681710213	1.5924835618769889E-6	ENSMUSG00000058258, ENSMUSG00000049580, ENSMUSG00000022351, ENSMUSG00000032193, ENSMUSG00000021273, ENSMUSG00000006517, ENSMUSG00000001467, ENSMUSG00000003585, ENSMUSG00000024378, ENSMUSG00000093930, ENSMUSG00000044254, ENSMUSG00000045294, ENSMUSG00000031349, ENSMUSG00000032018, ENSMUSG00000033105	371	159	20010	5.088236789909983	0.004520371567384385	3.744310523586804E-5	3.1046848946015015E-5
GOTERM_BP_4	GO:0002286~T cell activation involved in immune response	14	3.32541567695962	1.7606050489623775E-6	ENSMUSG00000030144, ENSMUSG00000032202, ENSMUSG00000053175, ENSMUSG00000030142, ENSMUSG00000032691, ENSMUSG00000002983, ENSMUSG00000022488, ENSMUSG00000063281, ENSMUSG00000027947, ENSMUSG00000021998, ENSMUSG00000002603, ENSMUSG00000072620, ENSMUSG00000018899, ENSMUSG00000037405	371	138	20010	5.471698113207547	0.004996402023898283	4.1056732494245605E-5	3.404317467624793E-5
GOTERM_BP_4	GO:0071822~protein complex subunit organization	53	12.589073634204276	1.9547993760410288E-6	ENSMUSG00000031077, ENSMUSG00000050192, ENSMUSG00000004891, ENSMUSG00000032363, ENSMUSG00000032041, ENSMUSG00000028307, ENSMUSG00000003444, ENSMUSG00000022488, ENSMUSG00000046688, ENSMUSG00000021998, ENSMUSG00000033419, ENSMUSG00000032769, ENSMUSG00000070526, ENSMUSG00000035799, ENSMUSG00000036718, ENSMUSG00000026154, ENSMUSG00000046879, ENSMUSG00000007655, ENSMUSG00000042111, ENSMUSG00000022512,…	371	1426	20010	2.0046082949308754	0.0055459736504203105	4.5214668494607534E-5	3.749082705756737E-5
GOTERM_BP_4	GO:0070663~regulation of leukocyte proliferation	21	4.98812351543943	2.062322425258921E-6	ENSMUSG00000028581, ENSMUSG00000031077, ENSMUSG00000035914, ENSMUSG00000027398, ENSMUSG00000032041, ENSMUSG00000027544, ENSMUSG00000027399, ENSMUSG00000046879, ENSMUSG00000021125, ENSMUSG00000022488, ENSMUSG00000016496, ENSMUSG00000022528, ENSMUSG00000062593, ENSMUSG00000002603, ENSMUSG00000021835, ENSMUSG00000035042, ENSMUSG00000067235, ENSMUSG00000032508, ENSMUSG00000014599, ENSMUSG00000017697,…	371	317	20010	3.5730016070471997	0.005850134281836783	4.703940070140401E-5	3.900384754116417E-5
GOTERM_BP_4	GO:0032943~mononuclear cell proliferation	24	5.7007125890736345	2.0667575000616876E-6	ENSMUSG00000036856, ENSMUSG00000028581, ENSMUSG00000031077, ENSMUSG00000035914, ENSMUSG00000027398, ENSMUSG00000032041, ENSMUSG00000027544, ENSMUSG00000027399, ENSMUSG00000046879, ENSMUSG00000021125, ENSMUSG00000022488, ENSMUSG00000016496, ENSMUSG00000022528, ENSMUSG00000062593, ENSMUSG00000002603, ENSMUSG00000072620, ENSMUSG00000021835, ENSMUSG00000035042, ENSMUSG00000067235, ENSMUSG00000032508,…	371	404	20010	3.20407782018094	0.005862678200512783	4.703940070140401E-5	3.900384754116417E-5
GOTERM_BP_4	GO:0090184~positive regulation of kidney development	9	2.137767220902613	2.1227603150513856E-6	ENSMUSG00000036856, ENSMUSG00000027947, ENSMUSG00000025856, ENSMUSG00000030110, ENSMUSG00000002603, ENSMUSG00000021835, ENSMUSG00000034394, ENSMUSG00000024176, ENSMUSG00000000489	371	47	20010	10.328038079944944	0.006021059834612763	4.793058012953327E-5	3.97427903429065E-5
GOTERM_BP_4	GO:0071621~granulocyte chemotaxis	14	3.32541567695962	2.243915527812076E-6	ENSMUSG00000034855, ENSMUSG00000027398, ENSMUSG00000029371, ENSMUSG00000032041, ENSMUSG00000000982, ENSMUSG00000029379, ENSMUSG00000022488, ENSMUSG00000019122, ENSMUSG00000035042, ENSMUSG00000035373, ENSMUSG00000035385, ENSMUSG00000014599, ENSMUSG00000018930, ENSMUSG00000058427	371	141	20010	5.355279004415896	0.006363612744187508	5.026724154823115E-5	4.168028921345423E-5
GOTERM_BP_4	GO:0002253~activation of immune response	33	7.8384798099762465	2.330225659789668E-6	ENSMUSG00000028581, ENSMUSG00000030142, ENSMUSG00000035914, ENSMUSG00000027398, ENSMUSG00000032041, ENSMUSG00000025498, ENSMUSG00000027995, ENSMUSG00000028268, ENSMUSG00000047638, ENSMUSG00000022126, ENSMUSG00000020641, ENSMUSG00000024401, ENSMUSG00000022488, ENSMUSG00000046688, ENSMUSG00000090272, ENSMUSG00000025779, ENSMUSG00000062593, ENSMUSG00000032508, ENSMUSG00000028270, ENSMUSG00000018899,…	371	696	20010	2.557277628032345	0.00660757307383808	5.179290626641879E-5	4.294533071440489E-5
GOTERM_BP_4	GO:1902532~negative regulation of intracellular signal transduction	31	7.363420427553444	2.353838575319113E-6	ENSMUSG00000027398, ENSMUSG00000027996, ENSMUSG00000000552, ENSMUSG00000096472, ENSMUSG00000028268, ENSMUSG00000047638, ENSMUSG00000029535, ENSMUSG00000062593, ENSMUSG00000021835, ENSMUSG00000047496, ENSMUSG00000034422, ENSMUSG00000056758, ENSMUSG00000018899, ENSMUSG00000035799, ENSMUSG00000053175, ENSMUSG00000053113, ENSMUSG00000024790, ENSMUSG00000078853, ENSMUSG00000032691, ENSMUSG00000020151,…	371	629	20010	2.658179028878252	0.006674305844758255	5.19121763316502E-5	4.30442263502154E-5
GOTERM_BP_4	GO:1901342~regulation of vasculature development	23	5.463182897862233	2.741835056091079E-6	ENSMUSG00000033016, ENSMUSG00000034855, ENSMUSG00000036856, ENSMUSG00000061878, ENSMUSG00000055148, ENSMUSG00000027398, ENSMUSG00000027996, ENSMUSG00000028864, ENSMUSG00000027544, ENSMUSG00000027399, ENSMUSG00000000489, ENSMUSG00000024401, ENSMUSG00000015340, ENSMUSG00000027947, ENSMUSG00000040364, ENSMUSG00000029838, ENSMUSG00000021835, ENSMUSG00000035042, ENSMUSG00000034394, ENSMUSG00000035385,…	371	381	20010	3.2559373474542093	0.007770186237370247	6.000400565060861E-5	4.975376074860659E-5
GOTERM_BP_4	GO:0048525~negative regulation of viral process	15	3.5629453681710213	2.85299014250063E-6	ENSMUSG00000024691, ENSMUSG00000078853, ENSMUSG00000041827, ENSMUSG00000025492, ENSMUSG00000024079, ENSMUSG00000000982, ENSMUSG00000046879, ENSMUSG00000024401, ENSMUSG00000020641, ENSMUSG00000069874, ENSMUSG00000035042, ENSMUSG00000035692, ENSMUSG00000030966, ENSMUSG00000073489, ENSMUSG00000056758	371	167	20010	4.844488919734654	0.008083916512307887	6.195997675888773E-5	5.137560111571745E-5
GOTERM_BP_4	GO:0010941~regulation of cell death	67	15.914489311163896	3.0065512939470307E-6	ENSMUSG00000028581, ENSMUSG00000033730, ENSMUSG00000031077, ENSMUSG00000004891, ENSMUSG00000029999, ENSMUSG00000028864, ENSMUSG00000096472, ENSMUSG00000006235, ENSMUSG00000022488, ENSMUSG00000029838, ENSMUSG00000021835, ENSMUSG00000033933, ENSMUSG00000018899, ENSMUSG00000035799, ENSMUSG00000037613, ENSMUSG00000089929, ENSMUSG00000034855, ENSMUSG00000053113, ENSMUSG00000032392, ENSMUSG00000026796,…	371	2016	20010	1.7924929405724555	0.008517172896444825	6.480029114605532E-5	5.373071592743216E-5
GOTERM_BP_4	GO:0036211~protein modification process	111	26.365795724465556	3.2976698359027687E-6	ENSMUSG00000028581, ENSMUSG00000025352, ENSMUSG00000032041, ENSMUSG00000024145, ENSMUSG00000000058, ENSMUSG00000028864, ENSMUSG00000040102, ENSMUSG00000022488, ENSMUSG00000041396, ENSMUSG00000022528, ENSMUSG00000021835, ENSMUSG00000020901, ENSMUSG00000047496, ENSMUSG00000016757, ENSMUSG00000037216, ENSMUSG00000033933, ENSMUSG00000018930, ENSMUSG00000018899, ENSMUSG00000037613, ENSMUSG00000035799,…	371	3978	20010	1.5049822541498457	0.009338013568074954	7.043202214788503E-5	5.8400400789757735E-5
GOTERM_BP_4	GO:0031348~negative regulation of defense response	21	4.98812351543943	3.3173606213766586E-6	ENSMUSG00000035914, ENSMUSG00000053113, ENSMUSG00000078853, ENSMUSG00000032691, ENSMUSG00000028864, ENSMUSG00000046879, ENSMUSG00000047638, ENSMUSG00000022126, ENSMUSG00000021125, ENSMUSG00000069874, ENSMUSG00000062593, ENSMUSG00000002603, ENSMUSG00000039982, ENSMUSG00000067235, ENSMUSG00000035692, ENSMUSG00000030966, ENSMUSG00000016757, ENSMUSG00000030107, ENSMUSG00000073489, ENSMUSG00000034422,…	371	327	20010	3.463735502856154	0.009393509363899266	7.043202214788503E-5	5.8400400789757735E-5
GOTERM_BP_4	GO:0030278~regulation of ossification	19	4.513064133016627	3.450734465566061E-6	ENSMUSG00000033016, ENSMUSG00000036856, ENSMUSG00000032860, ENSMUSG00000035914, ENSMUSG00000058488, ENSMUSG00000025492, ENSMUSG00000027996, ENSMUSG00000020077, ENSMUSG00000005124, ENSMUSG00000024401, ENSMUSG00000020641, ENSMUSG00000029838, ENSMUSG00000002603, ENSMUSG00000021835, ENSMUSG00000020846, ENSMUSG00000035692, ENSMUSG00000014599, ENSMUSG00000073489, ENSMUSG00000035799	371	272	20010	3.7675400348818773	0.009769323562951016	7.272103373729957E-5	6.0298389661261764E-5
GOTERM_BP_4	GO:0072359~circulatory system development	49	11.63895486935867	4.232279114886939E-6	ENSMUSG00000033214, ENSMUSG00000033016, ENSMUSG00000033730, ENSMUSG00000031077, ENSMUSG00000029999, ENSMUSG00000025355, ENSMUSG00000028864, ENSMUSG00000006235, ENSMUSG00000015340, ENSMUSG00000029838, ENSMUSG00000022528, ENSMUSG00000021835, ENSMUSG00000033933, ENSMUSG00000035799, ENSMUSG00000034855, ENSMUSG00000053113, ENSMUSG00000032193, ENSMUSG00000085925, ENSMUSG00000007655, ENSMUSG00000002603,…	371	1307	20010	2.022058292792077	0.011968658490563167	8.853554471950986E-5	7.341137082366388E-5
GOTERM_BP_4	GO:0030334~regulation of cell migration	42	9.97624703087886	4.3999760282444945E-6	ENSMUSG00000031077, ENSMUSG00000032860, ENSMUSG00000027398, ENSMUSG00000014813, ENSMUSG00000025492, ENSMUSG00000032041, ENSMUSG00000027996, ENSMUSG00000028864, ENSMUSG00000027995, ENSMUSG00000027399, ENSMUSG00000005124, ENSMUSG00000024401, ENSMUSG00000022488, ENSMUSG00000043895, ENSMUSG00000025856, ENSMUSG00000016496, ENSMUSG00000040364, ENSMUSG00000029838, ENSMUSG00000021835, ENSMUSG00000032508,…	371	1042	20010	2.1739760257849565	0.012439935591938678	9.137176496609918E-5	7.576309088050191E-5
GOTERM_BP_4	GO:0050778~positive regulation of immune response	40	9.501187648456057	4.635656904981099E-6	ENSMUSG00000029771, ENSMUSG00000028581, ENSMUSG00000031077, ENSMUSG00000030142, ENSMUSG00000035914, ENSMUSG00000027398, ENSMUSG00000032041, ENSMUSG00000025498, ENSMUSG00000027995, ENSMUSG00000028268, ENSMUSG00000047638, ENSMUSG00000022126, ENSMUSG00000020641, ENSMUSG00000024401, ENSMUSG00000022488, ENSMUSG00000046688, ENSMUSG00000016496, ENSMUSG00000090272, ENSMUSG00000025779, ENSMUSG00000062593,…	371	970	20010	2.2241364937338486	0.013101887601569051	9.556843401935671E-5	7.924285970181459E-5
GOTERM_BP_4	GO:0001525~angiogenesis	29	6.88836104513064	4.809553428016825E-6	ENSMUSG00000033730, ENSMUSG00000008398, ENSMUSG00000055148, ENSMUSG00000027398, ENSMUSG00000027996, ENSMUSG00000029999, ENSMUSG00000025355, ENSMUSG00000028864, ENSMUSG00000027399, ENSMUSG00000024401, ENSMUSG00000015340, ENSMUSG00000025856, ENSMUSG00000040364, ENSMUSG00000029838, ENSMUSG00000021835, ENSMUSG00000033933, ENSMUSG00000056758, ENSMUSG00000034855, ENSMUSG00000061878, ENSMUSG00000021281,…	371	585	20010	2.6737162208860323	0.013590022785446632	9.844014030725086E-5	8.16240038610913E-5
GOTERM_BP_4	GO:0045596~negative regulation of cell differentiation	40	9.501187648456057	4.993030158667833E-6	ENSMUSG00000033016, ENSMUSG00000032387, ENSMUSG00000049580, ENSMUSG00000027398, ENSMUSG00000032363, ENSMUSG00000025352, ENSMUSG00000027996, ENSMUSG00000027399, ENSMUSG00000005124, ENSMUSG00000024401, ENSMUSG00000063281, ENSMUSG00000020325, ENSMUSG00000062593, ENSMUSG00000037032, ENSMUSG00000022528, ENSMUSG00000029838, ENSMUSG00000019122, ENSMUSG00000021835, ENSMUSG00000020846, ENSMUSG00000045294,…	371	973	20010	2.2172789300327165	0.014104788370385535	1.0146550572435704E-4	8.413255817355299E-5
GOTERM_BP_4	GO:0097696~STAT cascade	17	4.038004750593824	5.14202614489831E-6	ENSMUSG00000053175, ENSMUSG00000030110, ENSMUSG00000024790, ENSMUSG00000029371, ENSMUSG00000053113, ENSMUSG00000028268, ENSMUSG00000007655, ENSMUSG00000024401, ENSMUSG00000027947, ENSMUSG00000022528, ENSMUSG00000002603, ENSMUSG00000035042, ENSMUSG00000034394, ENSMUSG00000022906, ENSMUSG00000034422, ENSMUSG00000056758, ENSMUSG00000018899	371	226	20010	4.057080838680438	0.014522616575672886	1.0375222966124604E-4	8.60286501830859E-5
GOTERM_BP_4	GO:0030335~positive regulation of cell migration	30	7.1258907363420425	5.20400075067796E-6	ENSMUSG00000031077, ENSMUSG00000032860, ENSMUSG00000027398, ENSMUSG00000032041, ENSMUSG00000028864, ENSMUSG00000027995, ENSMUSG00000027399, ENSMUSG00000005124, ENSMUSG00000022488, ENSMUSG00000025856, ENSMUSG00000016496, ENSMUSG00000040364, ENSMUSG00000029838, ENSMUSG00000021835, ENSMUSG00000035373, ENSMUSG00000014599, ENSMUSG00000035799, ENSMUSG00000034855, ENSMUSG00000061878, ENSMUSG00000030110,…	371	621	20010	2.6055705300988317	0.014696359315348517	1.0426325447661124E-4	8.645237866795287E-5
GOTERM_BP_4	GO:0032649~regulation of interferon-gamma production	13	3.0878859857482186	5.439555779610549E-6	ENSMUSG00000053175, ENSMUSG00000079685, ENSMUSG00000028581, ENSMUSG00000031077, ENSMUSG00000035914, ENSMUSG00000027398, ENSMUSG00000046879, ENSMUSG00000047638, ENSMUSG00000024401, ENSMUSG00000016496, ENSMUSG00000051439, ENSMUSG00000062593, ENSMUSG00000035692	371	130	20010	5.393530997304582	0.015356446855786188	1.0822053281812597E-4	8.973365093777123E-5
GOTERM_BP_4	GO:0016337~single organismal cell-cell adhesion	33	7.8384798099762465	6.079641664485453E-6	ENSMUSG00000033730, ENSMUSG00000028581, ENSMUSG00000031077, ENSMUSG00000035914, ENSMUSG00000027398, ENSMUSG00000031391, ENSMUSG00000020120, ENSMUSG00000027399, ENSMUSG00000024401, ENSMUSG00000022488, ENSMUSG00000063281, ENSMUSG00000020325, ENSMUSG00000016496, ENSMUSG00000062593, ENSMUSG00000022528, ENSMUSG00000021835, ENSMUSG00000018899, ENSMUSG00000055652, ENSMUSG00000030110, ENSMUSG00000032691,…	371	729	20010	2.441516089314831	0.017147905088089832	1.2011514260736884E-4	9.959635198973043E-5
GOTERM_BP_4	GO:0046651~lymphocyte proliferation	23	5.463182897862233	6.264131343185305E-6	ENSMUSG00000036856, ENSMUSG00000028581, ENSMUSG00000031077, ENSMUSG00000035914, ENSMUSG00000027398, ENSMUSG00000032041, ENSMUSG00000027544, ENSMUSG00000027399, ENSMUSG00000046879, ENSMUSG00000021125, ENSMUSG00000022488, ENSMUSG00000016496, ENSMUSG00000022528, ENSMUSG00000062593, ENSMUSG00000002603, ENSMUSG00000072620, ENSMUSG00000021835, ENSMUSG00000035042, ENSMUSG00000067235, ENSMUSG00000032508,…	371	401	20010	3.0935464573068674	0.01766364557151967	1.229065770438772E-4	1.0191093681775266E-4
GOTERM_BP_4	GO:0045833~negative regulation of lipid metabolic process	13	3.0878859857482186	6.889946107972364E-6	ENSMUSG00000028252, ENSMUSG00000036856, ENSMUSG00000055652, ENSMUSG00000061878, ENSMUSG00000027398, ENSMUSG00000025353, ENSMUSG00000020593, ENSMUSG00000000489, ENSMUSG00000047638, ENSMUSG00000024401, ENSMUSG00000025856, ENSMUSG00000045294, ENSMUSG00000018547	371	133	20010	5.271872403380419	0.01941109487760173	1.3425956628206423E-4	1.1132454019662195E-4
GOTERM_BP_4	GO:0002718~regulation of cytokine production involved in immune response	14	3.32541567695962	7.387606838676554E-6	ENSMUSG00000029771, ENSMUSG00000028581, ENSMUSG00000027398, ENSMUSG00000032691, ENSMUSG00000032041, ENSMUSG00000027995, ENSMUSG00000024401, ENSMUSG00000020641, ENSMUSG00000040296, ENSMUSG00000062593, ENSMUSG00000002603, ENSMUSG00000067235, ENSMUSG00000032508, ENSMUSG00000035799	371	157	20010	4.809518086768417	0.02079848406783369	1.4297783303425033E-4	1.1855350022066661E-4
GOTERM_BP_4	GO:2000145~regulation of cell motility	43	10.21377672209026	7.557407066356237E-6	ENSMUSG00000054793, ENSMUSG00000031077, ENSMUSG00000032860, ENSMUSG00000027398, ENSMUSG00000014813, ENSMUSG00000025492, ENSMUSG00000032041, ENSMUSG00000027996, ENSMUSG00000028864, ENSMUSG00000027995, ENSMUSG00000027399, ENSMUSG00000005124, ENSMUSG00000024401, ENSMUSG00000022488, ENSMUSG00000043895, ENSMUSG00000025856, ENSMUSG00000016496, ENSMUSG00000040364, ENSMUSG00000029838, ENSMUSG00000021835,…	371	1103	20010	2.102645810372593	0.0212714076439402	1.452758317823209E-4	1.2045894101036733E-4
GOTERM_BP_4	GO:0043067~regulation of programmed cell death	62	14.726840855106888	7.757539925721107E-6	ENSMUSG00000028581, ENSMUSG00000033730, ENSMUSG00000031077, ENSMUSG00000004891, ENSMUSG00000029999, ENSMUSG00000028864, ENSMUSG00000096472, ENSMUSG00000006235, ENSMUSG00000022488, ENSMUSG00000029838, ENSMUSG00000021835, ENSMUSG00000033933, ENSMUSG00000018899, ENSMUSG00000035799, ENSMUSG00000037613, ENSMUSG00000089929, ENSMUSG00000034855, ENSMUSG00000053113, ENSMUSG00000026796, ENSMUSG00000023043,…	371	1864	20010	1.7939856321506658	0.021828519805020208	1.4812215495756071E-4	1.2281903815285967E-4
GOTERM_BP_4	GO:0006461~protein complex assembly	47	11.163895486935866	8.162840934092561E-6	ENSMUSG00000031077, ENSMUSG00000073131, ENSMUSG00000032041, ENSMUSG00000027995, ENSMUSG00000001763, ENSMUSG00000020120, ENSMUSG00000028307, ENSMUSG00000003444, ENSMUSG00000024401, ENSMUSG00000022488, ENSMUSG00000040483, ENSMUSG00000046688, ENSMUSG00000021998, ENSMUSG00000024727, ENSMUSG00000032508, ENSMUSG00000035692, ENSMUSG00000033419, ENSMUSG00000032769, ENSMUSG00000027080, ENSMUSG00000035799,…	371	1261	20010	2.0102772154902087	0.02295579004539916	1.5482188304995556E-4	1.2837427842349569E-4
GOTERM_BP_4	GO:0050777~negative regulation of immune response	18	4.275534441805226	8.368543710656879E-6	ENSMUSG00000022126, ENSMUSG00000024401, ENSMUSG00000021125, ENSMUSG00000022488, ENSMUSG00000023249, ENSMUSG00000063281, ENSMUSG00000062593, ENSMUSG00000002603, ENSMUSG00000039982, ENSMUSG00000067235, ENSMUSG00000035692, ENSMUSG00000030966, ENSMUSG00000016757, ENSMUSG00000030107, ENSMUSG00000073489, ENSMUSG00000034422, ENSMUSG00000018899, ENSMUSG00000035799	371	262	20010	3.7054793111252855	0.023527417599742417	1.5752287875955688E-4	1.3061387381152714E-4
GOTERM_BP_4	GO:0040017~positive regulation of locomotion	31	7.363420427553444	8.415985086626589E-6	ENSMUSG00000031077, ENSMUSG00000032860, ENSMUSG00000027398, ENSMUSG00000032041, ENSMUSG00000028864, ENSMUSG00000027995, ENSMUSG00000001741, ENSMUSG00000027399, ENSMUSG00000005124, ENSMUSG00000022488, ENSMUSG00000025856, ENSMUSG00000016496, ENSMUSG00000040364, ENSMUSG00000029838, ENSMUSG00000021835, ENSMUSG00000035373, ENSMUSG00000014599, ENSMUSG00000035799, ENSMUSG00000034855, ENSMUSG00000061878,…	371	671	20010	2.4917952446563643	0.023659205013997542	1.5752287875955688E-4	1.3061387381152714E-4
GOTERM_BP_4	GO:0002285~lymphocyte activation involved in immune response	17	4.038004750593824	8.916526973455284E-6	ENSMUSG00000030144, ENSMUSG00000032202, ENSMUSG00000053175, ENSMUSG00000030142, ENSMUSG00000032691, ENSMUSG00000002983, ENSMUSG00000022488, ENSMUSG00000023249, ENSMUSG00000063281, ENSMUSG00000027947, ENSMUSG00000021998, ENSMUSG00000062593, ENSMUSG00000002603, ENSMUSG00000072620, ENSMUSG00000017697, ENSMUSG00000018899, ENSMUSG00000037405	371	236	20010	3.885170633651606	0.0250485775319349	1.658007793430084E-4	1.3747769366262102E-4
GOTERM_BP_4	GO:0022603~regulation of anatomical structure morphogenesis	45	10.688836104513063	9.126489584019105E-6	ENSMUSG00000010797, ENSMUSG00000055148, ENSMUSG00000040747, ENSMUSG00000027398, ENSMUSG00000027996, ENSMUSG00000028864, ENSMUSG00000031391, ENSMUSG00000027399, ENSMUSG00000022048, ENSMUSG00000024401, ENSMUSG00000015340, ENSMUSG00000025856, ENSMUSG00000040364, ENSMUSG00000022528, ENSMUSG00000029838, ENSMUSG00000021835, ENSMUSG00000035373, ENSMUSG00000014599, ENSMUSG00000033419, ENSMUSG00000056758,…	371	1188	20010	2.043004165645675	0.025630789895718986	1.6860300562684645E-4	1.398012268097472E-4
GOTERM_BP_4	GO:0051270~regulation of cellular component movement	45	10.688836104513063	9.601264051202173E-6	ENSMUSG00000054793, ENSMUSG00000031077, ENSMUSG00000032860, ENSMUSG00000027398, ENSMUSG00000014813, ENSMUSG00000025492, ENSMUSG00000032041, ENSMUSG00000027996, ENSMUSG00000028864, ENSMUSG00000027995, ENSMUSG00000027399, ENSMUSG00000005124, ENSMUSG00000024401, ENSMUSG00000022488, ENSMUSG00000043895, ENSMUSG00000025856, ENSMUSG00000016496, ENSMUSG00000040364, ENSMUSG00000029838, ENSMUSG00000021835,…	371	1191	20010	2.037858059434981	0.026946026740532036	1.762296530688399E-4	1.4612504449539306E-4
GOTERM_BP_4	GO:0050727~regulation of inflammatory response	25	5.938242280285035	9.687893205276168E-6	ENSMUSG00000031596, ENSMUSG00000035914, ENSMUSG00000027398, ENSMUSG00000028864, ENSMUSG00000027995, ENSMUSG00000001741, ENSMUSG00000047638, ENSMUSG00000005124, ENSMUSG00000022126, ENSMUSG00000024401, ENSMUSG00000062593, ENSMUSG00000032508, ENSMUSG00000030107, ENSMUSG00000053113, ENSMUSG00000078853, ENSMUSG00000032691, ENSMUSG00000032193, ENSMUSG00000000982, ENSMUSG00000046879, ENSMUSG00000069874,…	371	475	20010	2.8387005248971486	0.027185818329608757	1.7667984723724806E-4	1.4649833379004154E-4
GOTERM_BP_4	GO:0007165~signal transduction	166	39.42992874109264	1.0449654167893789E-5	ENSMUSG00000030144, ENSMUSG00000033016, ENSMUSG00000028581, ENSMUSG00000031077, ENSMUSG00000040907, ENSMUSG00000030142, ENSMUSG00000001020, ENSMUSG00000025352, ENSMUSG00000032041, ENSMUSG00000000058, ENSMUSG00000028864, ENSMUSG00000049686, ENSMUSG00000022126, ENSMUSG00000022488, ENSMUSG00000046688, ENSMUSG00000029838, ENSMUSG00000022528, ENSMUSG00000021835, ENSMUSG00000020901, ENSMUSG00000047496,…	371	6781	20010	1.3203452964939695	0.0292918491677	1.8935838285132374E-4	1.5701104574561433E-4
GOTERM_BP_4	GO:0002687~positive regulation of leukocyte migration	15	3.5629453681710213	1.0596743811438999E-5	ENSMUSG00000034855, ENSMUSG00000031077, ENSMUSG00000027398, ENSMUSG00000032041, ENSMUSG00000000982, ENSMUSG00000027995, ENSMUSG00000027399, ENSMUSG00000022488, ENSMUSG00000029838, ENSMUSG00000002603, ENSMUSG00000035042, ENSMUSG00000035373, ENSMUSG00000035385, ENSMUSG00000014599, ENSMUSG00000037405	371	187	20010	4.326361762543782	0.02969798073343044	1.9080845660470854E-4	1.5821340918471265E-4
GOTERM_BP_4	GO:0032637~interleukin-8 production	10	2.375296912114014	1.0965767429047078E-5	ENSMUSG00000053175, ENSMUSG00000040296, ENSMUSG00000031077, ENSMUSG00000051439, ENSMUSG00000027398, ENSMUSG00000032508, ENSMUSG00000032041, ENSMUSG00000027995, ENSMUSG00000050222, ENSMUSG00000024401	371	76	20010	7.096751312242872	0.030716150251236307	1.954949915238709E-4	1.620993620403555E-4
GOTERM_BP_4	GO:0002700~regulation of production of molecular mediator of immune response	17	4.038004750593824	1.099444592049889E-5	ENSMUSG00000029771, ENSMUSG00000028581, ENSMUSG00000027398, ENSMUSG00000032691, ENSMUSG00000032041, ENSMUSG00000027995, ENSMUSG00000024990, ENSMUSG00000024401, ENSMUSG00000020641, ENSMUSG00000023249, ENSMUSG00000040296, ENSMUSG00000062593, ENSMUSG00000002603, ENSMUSG00000067235, ENSMUSG00000032508, ENSMUSG00000039457, ENSMUSG00000035799	371	240	20010	3.8204177897574128	0.03079523206112511	1.954949915238709E-4	1.620993620403555E-4
GOTERM_BP_4	GO:0048646~anatomical structure formation involved in morphogenesis	48	11.401425178147269	1.1090783029113555E-5	ENSMUSG00000033016, ENSMUSG00000033730, ENSMUSG00000010797, ENSMUSG00000008398, ENSMUSG00000055148, ENSMUSG00000040747, ENSMUSG00000027398, ENSMUSG00000075012, ENSMUSG00000027996, ENSMUSG00000029999, ENSMUSG00000025355, ENSMUSG00000000552, ENSMUSG00000028864, ENSMUSG00000027995, ENSMUSG00000027399, ENSMUSG00000024401, ENSMUSG00000015340, ENSMUSG00000025856, ENSMUSG00000020326, ENSMUSG00000040364,…	371	1315	20010	1.9687413526282884	0.03106083733936138	1.9598309141508115E-4	1.6250408177440295E-4
GOTERM_BP_4	GO:0032609~interferon-gamma production	13	3.0878859857482186	1.1661064808849497E-5	ENSMUSG00000053175, ENSMUSG00000079685, ENSMUSG00000028581, ENSMUSG00000031077, ENSMUSG00000035914, ENSMUSG00000027398, ENSMUSG00000046879, ENSMUSG00000047638, ENSMUSG00000024401, ENSMUSG00000016496, ENSMUSG00000051439, ENSMUSG00000062593, ENSMUSG00000035692	371	140	20010	5.008278783211398	0.032631637546698844	2.0478845297022726E-4	1.698052585436788E-4
GOTERM_BP_4	GO:0051092~positive regulation of NF-kappaB transcription factor activity	14	3.32541567695962	1.1860266134639605E-5	ENSMUSG00000061878, ENSMUSG00000027398, ENSMUSG00000032691, ENSMUSG00000032041, ENSMUSG00000024079, ENSMUSG00000027995, ENSMUSG00000007655, ENSMUSG00000024401, ENSMUSG00000026875, ENSMUSG00000002603, ENSMUSG00000032508, ENSMUSG00000030966, ENSMUSG00000030538, ENSMUSG00000037405	371	164	20010	4.604233778186838	0.03317972318677653	2.0700893958926182E-4	1.7164642829211552E-4
GOTERM_BP_4	GO:2000147~positive regulation of cell motility	30	7.1258907363420425	1.2013866426861262E-5	ENSMUSG00000031077, ENSMUSG00000032860, ENSMUSG00000027398, ENSMUSG00000032041, ENSMUSG00000028864, ENSMUSG00000027995, ENSMUSG00000027399, ENSMUSG00000005124, ENSMUSG00000022488, ENSMUSG00000025856, ENSMUSG00000016496, ENSMUSG00000040364, ENSMUSG00000029838, ENSMUSG00000021835, ENSMUSG00000035373, ENSMUSG00000014599, ENSMUSG00000035799, ENSMUSG00000034855, ENSMUSG00000061878, ENSMUSG00000030110,…	371	649	20010	2.4931576258726884	0.033602129458394914	2.0841128039280664E-4	1.7280921281076657E-4
GOTERM_BP_4	GO:0001961~positive regulation of cytokine-mediated signaling pathway	9	2.137767220902613	1.2340440264571318E-5	ENSMUSG00000069874, ENSMUSG00000028581, ENSMUSG00000031077, ENSMUSG00000078853, ENSMUSG00000014599, ENSMUSG00000025498, ENSMUSG00000022906, ENSMUSG00000046879, ENSMUSG00000034422	371	59	20010	8.22742016537987	0.034499606141908834	2.1277910638003273E-4	1.7643090050984084E-4
GOTERM_BP_4	GO:0050679~positive regulation of epithelial cell proliferation	17	4.038004750593824	1.3498529057696253E-5	ENSMUSG00000033730, ENSMUSG00000010797, ENSMUSG00000029999, ENSMUSG00000000058, ENSMUSG00000000489, ENSMUSG00000007655, ENSMUSG00000024401, ENSMUSG00000022512, ENSMUSG00000029838, ENSMUSG00000002603, ENSMUSG00000021835, ENSMUSG00000035042, ENSMUSG00000035385, ENSMUSG00000033933, ENSMUSG00000037568, ENSMUSG00000056758, ENSMUSG00000035799	371	244	20010	3.7577879899253235	0.03767550698423894	2.310016755383814E-4	1.915405808769918E-4
GOTERM_BP_4	GO:0002833~positive regulation of response to biotic stimulus	10	2.375296912114014	1.3588572709113926E-5	ENSMUSG00000069874, ENSMUSG00000079685, ENSMUSG00000016496, ENSMUSG00000025779, ENSMUSG00000051439, ENSMUSG00000078853, ENSMUSG00000041827, ENSMUSG00000027995, ENSMUSG00000046879, ENSMUSG00000022126	371	78	20010	6.91478332987767	0.03792200144442259	2.310016755383814E-4	1.915405808769918E-4
GOTERM_BP_4	GO:0012501~programmed cell death	71	16.864608076009503	1.3640872228628497E-5	ENSMUSG00000028581, ENSMUSG00000033730, ENSMUSG00000031077, ENSMUSG00000004891, ENSMUSG00000029999, ENSMUSG00000028864, ENSMUSG00000096472, ENSMUSG00000006235, ENSMUSG00000022488, ENSMUSG00000029838, ENSMUSG00000021835, ENSMUSG00000047496, ENSMUSG00000033933, ENSMUSG00000018899, ENSMUSG00000035799, ENSMUSG00000037613, ENSMUSG00000089929, ENSMUSG00000034855, ENSMUSG00000053113, ENSMUSG00000026796,…	371	2283	20010	1.6773574279834662	0.038065142381336514	2.310016755383814E-4	1.915405808769918E-4
GOTERM_BP_4	GO:0002694~regulation of leukocyte activation	36	8.551068883610451	1.4045099650388629E-5	ENSMUSG00000030144, ENSMUSG00000031596, ENSMUSG00000033730, ENSMUSG00000028581, ENSMUSG00000031077, ENSMUSG00000035914, ENSMUSG00000027398, ENSMUSG00000032041, ENSMUSG00000001741, ENSMUSG00000027399, ENSMUSG00000024401, ENSMUSG00000022488, ENSMUSG00000063281, ENSMUSG00000016496, ENSMUSG00000062593, ENSMUSG00000022528, ENSMUSG00000021835, ENSMUSG00000032508, ENSMUSG00000018899, ENSMUSG00000079685,…	371	869	20010	2.234374176098561	0.03917077288506854	2.3643969529796242E-4	1.9604964541577975E-4
GOTERM_BP_4	GO:0097191~extrinsic apoptotic signaling pathway	17	4.038004750593824	1.4203335619156008E-5	ENSMUSG00000089929, ENSMUSG00000031077, ENSMUSG00000027381, ENSMUSG00000030110, ENSMUSG00000027398, ENSMUSG00000027996, ENSMUSG00000028864, ENSMUSG00000023043, ENSMUSG00000027399, ENSMUSG00000007655, ENSMUSG00000024401, ENSMUSG00000024778, ENSMUSG00000002603, ENSMUSG00000021835, ENSMUSG00000010751, ENSMUSG00000037405, ENSMUSG00000037613	371	245	20010	3.742450079762363	0.03960322902450686	2.3769699903822847E-4	1.9709216897405307E-4
GOTERM_BP_4	GO:0010942~positive regulation of cell death	34	8.076009501187649	1.4420990071998545E-5	ENSMUSG00000029771, ENSMUSG00000028581, ENSMUSG00000031077, ENSMUSG00000027398, ENSMUSG00000027996, ENSMUSG00000045932, ENSMUSG00000024401, ENSMUSG00000016496, ENSMUSG00000037032, ENSMUSG00000029838, ENSMUSG00000021835, ENSMUSG00000010751, ENSMUSG00000056758, ENSMUSG00000018899, ENSMUSG00000037613, ENSMUSG00000089929, ENSMUSG00000027381, ENSMUSG00000030110, ENSMUSG00000032691, ENSMUSG00000024079,…	371	797	20010	2.3008789699919174	0.040197756973375576	2.3992816815693487E-4	1.9894219637336003E-4
GOTERM_BP_4	GO:0032732~positive regulation of interleukin-1 production	10	2.375296912114014	1.5088925081482356E-5	ENSMUSG00000047821, ENSMUSG00000090272, ENSMUSG00000032691, ENSMUSG00000032508, ENSMUSG00000027995, ENSMUSG00000001741, ENSMUSG00000000982, ENSMUSG00000073489, ENSMUSG00000026536, ENSMUSG00000024401	371	79	20010	6.827254426967826	0.04201994029183631	2.481386812532792E-4	2.0575014027292992E-4
GOTERM_BP_4	GO:0032677~regulation of interleukin-8 production	10	2.375296912114014	1.5088925081482356E-5	ENSMUSG00000053175, ENSMUSG00000040296, ENSMUSG00000031077, ENSMUSG00000051439, ENSMUSG00000027398, ENSMUSG00000032508, ENSMUSG00000032041, ENSMUSG00000027995, ENSMUSG00000050222, ENSMUSG00000024401	371	79	20010	6.827254426967826	0.04201994029183631	2.481386812532792E-4	2.0575014027292992E-4
GOTERM_BP_4	GO:0008610~lipid biosynthetic process	31	7.363420427553444	1.5378584327077556E-5	ENSMUSG00000058258, ENSMUSG00000027398, ENSMUSG00000024145, ENSMUSG00000006517, ENSMUSG00000021273, ENSMUSG00000001467, ENSMUSG00000025353, ENSMUSG00000027399, ENSMUSG00000003585, ENSMUSG00000047638, ENSMUSG00000024401, ENSMUSG00000037071, ENSMUSG00000025856, ENSMUSG00000045294, ENSMUSG00000039611, ENSMUSG00000053846, ENSMUSG00000036856, ENSMUSG00000055652, ENSMUSG00000061878, ENSMUSG00000022351,…	371	693	20010	2.412690633714892	0.042809079849492115	2.514486920145727E-4	2.0849471510101124E-4
GOTERM_BP_4	GO:0032757~positive regulation of interleukin-8 production	9	2.137767220902613	1.5869875547513105E-5	ENSMUSG00000040296, ENSMUSG00000031077, ENSMUSG00000051439, ENSMUSG00000027398, ENSMUSG00000032508, ENSMUSG00000032041, ENSMUSG00000027995, ENSMUSG00000050222, ENSMUSG00000024401	371	61	20010	7.957668684547744	0.04414605442471864	2.5799883390099877E-4	2.1392592238047667E-4
GOTERM_BP_4	GO:0050867~positive regulation of cell activation	30	7.1258907363420425	1.5977749650862118E-5	ENSMUSG00000030144, ENSMUSG00000033730, ENSMUSG00000031077, ENSMUSG00000035914, ENSMUSG00000027398, ENSMUSG00000032041, ENSMUSG00000001741, ENSMUSG00000020120, ENSMUSG00000027399, ENSMUSG00000024401, ENSMUSG00000022488, ENSMUSG00000016496, ENSMUSG00000062593, ENSMUSG00000022528, ENSMUSG00000032508, ENSMUSG00000018899, ENSMUSG00000079685, ENSMUSG00000055652, ENSMUSG00000032691, ENSMUSG00000027544,…	371	659	20010	2.455325188454286	0.04443936740354859	2.582766917994473E-4	2.1415631492263489E-4
GOTERM_BP_4	GO:0051961~negative regulation of nervous system development	22	5.225653206650831	1.711467020122065E-5	ENSMUSG00000049580, ENSMUSG00000027398, ENSMUSG00000025352, ENSMUSG00000040836, ENSMUSG00000041607, ENSMUSG00000027500, ENSMUSG00000027995, ENSMUSG00000024176, ENSMUSG00000020593, ENSMUSG00000007655, ENSMUSG00000024401, ENSMUSG00000073802, ENSMUSG00000000627, ENSMUSG00000024778, ENSMUSG00000022528, ENSMUSG00000037032, ENSMUSG00000029838, ENSMUSG00000002603, ENSMUSG00000021835, ENSMUSG00000030538,…	371	396	20010	2.9964061096136567	0.047525223212203094	2.750917328953263E-4	2.2809890963095773E-4
GOTERM_BP_4	GO:2000027~regulation of organ morphogenesis	16	3.800475059382423	1.8580473865129212E-5	ENSMUSG00000036856, ENSMUSG00000010797, ENSMUSG00000027996, ENSMUSG00000028864, ENSMUSG00000024176, ENSMUSG00000024401, ENSMUSG00000025856, ENSMUSG00000022528, ENSMUSG00000029838, ENSMUSG00000002603, ENSMUSG00000021835, ENSMUSG00000034394, ENSMUSG00000014599, ENSMUSG00000071847, ENSMUSG00000056758, ENSMUSG00000035799	371	223	20010	3.8697980249718977	0.051489044421001995	2.969744277881607E-4	2.4624347105527985E-4
GOTERM_BP_4	GO:0014070~response to organic cyclic compound	45	10.688836104513063	1.8726052719188996E-5	ENSMUSG00000031077, ENSMUSG00000058258, ENSMUSG00000055148, ENSMUSG00000027398, ENSMUSG00000014813, ENSMUSG00000025355, ENSMUSG00000027995, ENSMUSG00000096472, ENSMUSG00000045757, ENSMUSG00000047638, ENSMUSG00000022126, ENSMUSG00000024401, ENSMUSG00000015340, ENSMUSG00000025856, ENSMUSG00000022528, ENSMUSG00000021835, ENSMUSG00000045294, ENSMUSG00000032769, ENSMUSG00000030107, ENSMUSG00000056758,…	371	1224	20010	1.982915807832567	0.05188181693182414	2.9762916193347877E-4	2.467863595785857E-4
GOTERM_BP_4	GO:0043085~positive regulation of catalytic activity	44	10.451306413301662	1.910924729041693E-5	ENSMUSG00000028581, ENSMUSG00000031077, ENSMUSG00000048371, ENSMUSG00000027398, ENSMUSG00000032041, ENSMUSG00000027996, ENSMUSG00000029999, ENSMUSG00000000058, ENSMUSG00000049686, ENSMUSG00000020120, ENSMUSG00000049502, ENSMUSG00000028307, ENSMUSG00000024401, ENSMUSG00000020785, ENSMUSG00000025856, ENSMUSG00000019122, ENSMUSG00000020901, ENSMUSG00000035373, ENSMUSG00000014599, ENSMUSG00000018930,…	371	1186	20010	2.0009727140084452	0.05291490083688688	3.016376076940116E-4	2.501100585413615E-4
GOTERM_BP_4	GO:0001763~morphogenesis of a branching structure	17	4.038004750593824	1.9190301227633075E-5	ENSMUSG00000033016, ENSMUSG00000036856, ENSMUSG00000010797, ENSMUSG00000027398, ENSMUSG00000053113, ENSMUSG00000027996, ENSMUSG00000028864, ENSMUSG00000024176, ENSMUSG00000000489, ENSMUSG00000024401, ENSMUSG00000025856, ENSMUSG00000002603, ENSMUSG00000021835, ENSMUSG00000014599, ENSMUSG00000017724, ENSMUSG00000056758, ENSMUSG00000031137	371	251	20010	3.6529891216803945	0.05313327619647401	3.016376076940116E-4	2.501100585413615E-4
GOTERM_BP_4	GO:0043412~macromolecule modification	112	26.60332541567696	1.946835496471924E-5	ENSMUSG00000028581, ENSMUSG00000025352, ENSMUSG00000032041, ENSMUSG00000024145, ENSMUSG00000000058, ENSMUSG00000028864, ENSMUSG00000040102, ENSMUSG00000022488, ENSMUSG00000041396, ENSMUSG00000022528, ENSMUSG00000021835, ENSMUSG00000020901, ENSMUSG00000047496, ENSMUSG00000016757, ENSMUSG00000037216, ENSMUSG00000033933, ENSMUSG00000018930, ENSMUSG00000018899, ENSMUSG00000037613, ENSMUSG00000035799,…	371	4180	20010	1.44515663085673	0.05388202559559496	3.043267575528914E-4	2.523398316580917E-4
GOTERM_BP_4	GO:0051128~regulation of cellular component organization	88	20.902612826603324	1.9704598032013812E-5	ENSMUSG00000033214, ENSMUSG00000032202, ENSMUSG00000055200, ENSMUSG00000050192, ENSMUSG00000004891, ENSMUSG00000040747, ENSMUSG00000032041, ENSMUSG00000034509, ENSMUSG00000029999, ENSMUSG00000028864, ENSMUSG00000096472, ENSMUSG00000031391, ENSMUSG00000000058, ENSMUSG00000003444, ENSMUSG00000006235, ENSMUSG00000022048, ENSMUSG00000022488, ENSMUSG00000021998, ENSMUSG00000021118, ENSMUSG00000029838,…	371	3065	20010	1.548550498410451	0.05451772118961207	3.0633651038841143E-4	2.5400626643453875E-4
GOTERM_BP_4	GO:0090183~regulation of kidney development	9	2.137767220902613	2.0211370183198358E-5	ENSMUSG00000036856, ENSMUSG00000027947, ENSMUSG00000025856, ENSMUSG00000030110, ENSMUSG00000002603, ENSMUSG00000021835, ENSMUSG00000034394, ENSMUSG00000024176, ENSMUSG00000000489	371	63	20010	7.705044281863689	0.05587993107731293	3.125073270173877E-4	2.591229470769833E-4
GOTERM_BP_4	GO:0043254~regulation of protein complex assembly	27	6.413301662707839	2.0361025451350744E-5	ENSMUSG00000032041, ENSMUSG00000027995, ENSMUSG00000020120, ENSMUSG00000003444, ENSMUSG00000024401, ENSMUSG00000022488, ENSMUSG00000040483, ENSMUSG00000021998, ENSMUSG00000022528, ENSMUSG00000032508, ENSMUSG00000035692, ENSMUSG00000033419, ENSMUSG00000027080, ENSMUSG00000035799, ENSMUSG00000027381, ENSMUSG00000032892, ENSMUSG00000078853, ENSMUSG00000024079, ENSMUSG00000027500, ENSMUSG00000046879,…	371	564	20010	2.582009519986236	0.05628183094825456	3.131195535626642E-4	2.5963058940398054E-4
GOTERM_BP_4	GO:0051272~positive regulation of cellular component movement	30	7.1258907363420425	2.06087324496784E-5	ENSMUSG00000031077, ENSMUSG00000032860, ENSMUSG00000027398, ENSMUSG00000032041, ENSMUSG00000028864, ENSMUSG00000027995, ENSMUSG00000027399, ENSMUSG00000005124, ENSMUSG00000022488, ENSMUSG00000025856, ENSMUSG00000016496, ENSMUSG00000040364, ENSMUSG00000029838, ENSMUSG00000021835, ENSMUSG00000035373, ENSMUSG00000014599, ENSMUSG00000035799, ENSMUSG00000034855, ENSMUSG00000061878, ENSMUSG00000030110,…	371	668	20010	2.422244459867327	0.05694667339157744	3.152249667706185E-4	2.6137634327307176E-4
GOTERM_BP_4	GO:0048870~cell motility	61	14.489311163895488	2.1671062441936455E-5	ENSMUSG00000033730, ENSMUSG00000031077, ENSMUSG00000014813, ENSMUSG00000032041, ENSMUSG00000028864, ENSMUSG00000001741, ENSMUSG00000031391, ENSMUSG00000028701, ENSMUSG00000022488, ENSMUSG00000043895, ENSMUSG00000021998, ENSMUSG00000029838, ENSMUSG00000022528, ENSMUSG00000021835, ENSMUSG00000033933, ENSMUSG00000018930, ENSMUSG00000071856, ENSMUSG00000035799, ENSMUSG00000034855, ENSMUSG00000032036,…	371	1885	20010	1.7453866887829153	0.05979264790851613	3.2970145800700115E-4	2.733798732648561E-4
GOTERM_BP_4	GO:0043270~positive regulation of ion transport	21	4.98812351543943	2.1819064954716402E-5	ENSMUSG00000034855, ENSMUSG00000032860, ENSMUSG00000027398, ENSMUSG00000014813, ENSMUSG00000000982, ENSMUSG00000049686, ENSMUSG00000027399, ENSMUSG00000000489, ENSMUSG00000007655, ENSMUSG00000029535, ENSMUSG00000022048, ENSMUSG00000050627, ENSMUSG00000041046, ENSMUSG00000002504, ENSMUSG00000021835, ENSMUSG00000035042, ENSMUSG00000035385, ENSMUSG00000032769, ENSMUSG00000019935, ENSMUSG00000035864,…	371	372	20010	3.044735240413877	0.06018846360634911	3.3018744572429874E-4	2.73782841639234E-4
GOTERM_BP_4	GO:0008202~steroid metabolic process	21	4.98812351543943	2.3839057848212928E-5	ENSMUSG00000036856, ENSMUSG00000058258, ENSMUSG00000049580, ENSMUSG00000027398, ENSMUSG00000022351, ENSMUSG00000032193, ENSMUSG00000021273, ENSMUSG00000006517, ENSMUSG00000001467, ENSMUSG00000027399, ENSMUSG00000003585, ENSMUSG00000047638, ENSMUSG00000024378, ENSMUSG00000024401, ENSMUSG00000037071, ENSMUSG00000093930, ENSMUSG00000044254, ENSMUSG00000045294, ENSMUSG00000031349, ENSMUSG00000032018,…	371	374	20010	3.0284532337806476	0.06557408040348134	3.5744046254216407E-4	2.963803343187926E-4
GOTERM_BP_4	GO:0070665~positive regulation of leukocyte proliferation	15	3.5629453681710213	2.3871243544116405E-5	ENSMUSG00000031077, ENSMUSG00000035914, ENSMUSG00000027398, ENSMUSG00000032041, ENSMUSG00000027544, ENSMUSG00000027399, ENSMUSG00000046879, ENSMUSG00000022488, ENSMUSG00000016496, ENSMUSG00000022528, ENSMUSG00000035042, ENSMUSG00000067235, ENSMUSG00000032508, ENSMUSG00000014599, ENSMUSG00000017697	371	201	20010	4.025023132316852	0.06565964232454935	3.5744046254216407E-4	2.963803343187926E-4
GOTERM_BP_4	GO:0002685~regulation of leukocyte migration	17	4.038004750593824	2.441969521539146E-5	ENSMUSG00000034855, ENSMUSG00000031077, ENSMUSG00000027398, ENSMUSG00000032041, ENSMUSG00000000982, ENSMUSG00000027995, ENSMUSG00000027399, ENSMUSG00000022488, ENSMUSG00000029838, ENSMUSG00000002603, ENSMUSG00000035042, ENSMUSG00000032508, ENSMUSG00000035373, ENSMUSG00000035385, ENSMUSG00000014599, ENSMUSG00000017697, ENSMUSG00000037405	371	256	20010	3.581641677897574	0.0671164339650413	3.637383920826634E-4	3.016024136811961E-4
GOTERM_BP_4	GO:0060548~negative regulation of cell death	46	10.926365795724466	2.6143952764506677E-5	ENSMUSG00000033730, ENSMUSG00000028581, ENSMUSG00000031077, ENSMUSG00000004891, ENSMUSG00000027398, ENSMUSG00000027996, ENSMUSG00000029999, ENSMUSG00000000552, ENSMUSG00000028864, ENSMUSG00000096472, ENSMUSG00000047638, ENSMUSG00000005124, ENSMUSG00000029535, ENSMUSG00000006235, ENSMUSG00000024401, ENSMUSG00000022488, ENSMUSG00000020326, ENSMUSG00000021835, ENSMUSG00000014599, ENSMUSG00000033933,…	371	1280	20010	1.9383002021563343	0.07168161515507754	3.8739346674490367E-4	3.212165863097461E-4
GOTERM_BP_4	GO:0002367~cytokine production involved in immune response	14	3.32541567695962	2.6741838616655374E-5	ENSMUSG00000029771, ENSMUSG00000028581, ENSMUSG00000027398, ENSMUSG00000032691, ENSMUSG00000032041, ENSMUSG00000027995, ENSMUSG00000024401, ENSMUSG00000020641, ENSMUSG00000040296, ENSMUSG00000062593, ENSMUSG00000002603, ENSMUSG00000067235, ENSMUSG00000032508, ENSMUSG00000035799	371	177	20010	4.266069715382155	0.07325937050514697	3.941996417843759E-4	3.268600896201556E-4
GOTERM_BP_4	GO:0006809~nitric oxide biosynthetic process	10	2.375296912114014	2.738792868695131E-5	ENSMUSG00000031596, ENSMUSG00000079685, ENSMUSG00000055148, ENSMUSG00000027398, ENSMUSG00000027995, ENSMUSG00000031924, ENSMUSG00000006235, ENSMUSG00000007655, ENSMUSG00000037405, ENSMUSG00000024401	371	85	20010	6.345330585064215	0.0749613181697183	4.0164256244523954E-4	3.3303156583772234E-4
GOTERM_BP_4	GO:0002764~immune response-regulating signaling pathway	28	6.65083135391924	2.7796419922577016E-5	ENSMUSG00000030144, ENSMUSG00000028581, ENSMUSG00000030142, ENSMUSG00000035914, ENSMUSG00000032041, ENSMUSG00000025498, ENSMUSG00000027995, ENSMUSG00000047638, ENSMUSG00000022126, ENSMUSG00000020641, ENSMUSG00000024401, ENSMUSG00000022488, ENSMUSG00000046688, ENSMUSG00000025779, ENSMUSG00000062593, ENSMUSG00000032508, ENSMUSG00000018899, ENSMUSG00000078853, ENSMUSG00000032691, ENSMUSG00000041827,…	371	609	20010	2.479784366576819	0.07603576405968082	4.05542639383239E-4	3.3626540819158555E-4
GOTERM_BP_4	GO:0051050~positive regulation of transport	43	10.21377672209026	2.8049343195523814E-5	ENSMUSG00000032202, ENSMUSG00000032860, ENSMUSG00000027398, ENSMUSG00000014813, ENSMUSG00000027995, ENSMUSG00000049686, ENSMUSG00000027399, ENSMUSG00000029236, ENSMUSG00000047638, ENSMUSG00000029535, ENSMUSG00000022048, ENSMUSG00000024401, ENSMUSG00000022488, ENSMUSG00000023832, ENSMUSG00000037032, ENSMUSG00000021835, ENSMUSG00000021638, ENSMUSG00000033419, ENSMUSG00000032769, ENSMUSG00000053846,…	371	1166	20010	1.9890380178739024	0.07670039737242507	4.071448030166594E-4	3.3759388060326876E-4
GOTERM_BP_4	GO:0061082~myeloid leukocyte cytokine production	9	2.137767220902613	2.8564203609891655E-5	ENSMUSG00000028581, ENSMUSG00000040296, ENSMUSG00000027398, ENSMUSG00000002603, ENSMUSG00000032691, ENSMUSG00000032508, ENSMUSG00000032041, ENSMUSG00000027995, ENSMUSG00000035799	371	66	20010	7.35481499632443	0.07805187441322725	4.1251349883320693E-4	3.4204546353164674E-4
GOTERM_BP_4	GO:0009891~positive regulation of biosynthetic process	68	16.152019002375297	2.9077527863614113E-5	ENSMUSG00000033016, ENSMUSG00000032202, ENSMUSG00000055200, ENSMUSG00000033730, ENSMUSG00000031077, ENSMUSG00000050192, ENSMUSG00000028864, ENSMUSG00000049686, ENSMUSG00000003444, ENSMUSG00000044149, ENSMUSG00000022528, ENSMUSG00000021835, ENSMUSG00000017724, ENSMUSG00000018899, ENSMUSG00000035799, ENSMUSG00000028252, ENSMUSG00000079685, ENSMUSG00000026796, ENSMUSG00000032193, ENSMUSG00000000982,…	371	2206	20010	1.662557152387632	0.07939735043926843	4.1675143858312656E-4	3.455594529411584E-4
GOTERM_BP_4	GO:0043069~negative regulation of programmed cell death	43	10.21377672209026	2.915062786574418E-5	ENSMUSG00000033730, ENSMUSG00000028581, ENSMUSG00000031077, ENSMUSG00000004891, ENSMUSG00000027398, ENSMUSG00000027996, ENSMUSG00000029999, ENSMUSG00000000552, ENSMUSG00000028864, ENSMUSG00000096472, ENSMUSG00000047638, ENSMUSG00000029535, ENSMUSG00000006235, ENSMUSG00000024401, ENSMUSG00000022488, ENSMUSG00000020326, ENSMUSG00000021835, ENSMUSG00000033933, ENSMUSG00000010751, ENSMUSG00000056758,…	371	1167	20010	1.9873336151165126	0.07958879338350766	4.1675143858312656E-4	3.455594529411584E-4
GOTERM_BP_4	GO:1903901~negative regulation of viral life cycle	12	2.8503562945368173	3.0379532867285048E-5	ENSMUSG00000024691, ENSMUSG00000035042, ENSMUSG00000041827, ENSMUSG00000025492, ENSMUSG00000035692, ENSMUSG00000024079, ENSMUSG00000030966, ENSMUSG00000000982, ENSMUSG00000073489, ENSMUSG00000056758, ENSMUSG00000024401, ENSMUSG00000020641	371	130	20010	4.978643997511923	0.08280124361577113	4.309649374799908E-4	3.573449165255882E-4
GOTERM_BP_4	GO:0009725~response to hormone	38	9.026128266033254	3.04477864441048E-5	ENSMUSG00000040907, ENSMUSG00000027398, ENSMUSG00000014813, ENSMUSG00000025355, ENSMUSG00000027995, ENSMUSG00000000058, ENSMUSG00000045757, ENSMUSG00000028307, ENSMUSG00000047638, ENSMUSG00000022126, ENSMUSG00000024401, ENSMUSG00000015340, ENSMUSG00000022528, ENSMUSG00000021835, ENSMUSG00000045294, ENSMUSG00000056758, ENSMUSG00000018899, ENSMUSG00000050578, ENSMUSG00000053113, ENSMUSG00000058488,…	371	977	20010	2.0977909713160097	0.08297933470303409	4.309649374799908E-4	3.573449165255882E-4
GOTERM_BP_4	GO:0046209~nitric oxide metabolic process	10	2.375296912114014	3.303081582125135E-5	ENSMUSG00000031596, ENSMUSG00000079685, ENSMUSG00000055148, ENSMUSG00000027398, ENSMUSG00000027995, ENSMUSG00000031924, ENSMUSG00000006235, ENSMUSG00000007655, ENSMUSG00000037405, ENSMUSG00000024401	371	87	20010	6.199460916442049	0.08969377313695215	4.652112426309905E-4	3.8574106199174224E-4
GOTERM_BP_4	GO:0060284~regulation of cell development	44	10.451306413301662	3.62963761228246E-5	ENSMUSG00000032860, ENSMUSG00000010797, ENSMUSG00000049580, ENSMUSG00000029371, ENSMUSG00000027398, ENSMUSG00000025352, ENSMUSG00000027996, ENSMUSG00000028864, ENSMUSG00000031391, ENSMUSG00000027995, ENSMUSG00000001467, ENSMUSG00000027399, ENSMUSG00000005124, ENSMUSG00000006235, ENSMUSG00000022048, ENSMUSG00000024401, ENSMUSG00000043895, ENSMUSG00000037032, ENSMUSG00000022528, ENSMUSG00000029838,…	371	1218	20010	1.948402002310358	0.09811211635347206	5.086856653666797E-4	4.2178892253075484E-4
GOTERM_BP_4	GO:0044255~cellular lipid metabolic process	42	9.97624703087886	3.786103309023476E-5	ENSMUSG00000035778, ENSMUSG00000058258, ENSMUSG00000052392, ENSMUSG00000027398, ENSMUSG00000024145, ENSMUSG00000027995, ENSMUSG00000006517, ENSMUSG00000021273, ENSMUSG00000025353, ENSMUSG00000020120, ENSMUSG00000024600, ENSMUSG00000047638, ENSMUSG00000037071, ENSMUSG00000023832, ENSMUSG00000025856, ENSMUSG00000020901, ENSMUSG00000045294, ENSMUSG00000039611, ENSMUSG00000053687, ENSMUSG00000053846,…	371	1142	20010	1.9836103492713877	0.1021180501510136	5.280129369692053E-4	4.378145934307049E-4
GOTERM_BP_4	GO:0002366~leukocyte activation involved in immune response	20	4.750593824228028	3.907332416786939E-5	ENSMUSG00000030144, ENSMUSG00000032202, ENSMUSG00000053175, ENSMUSG00000030142, ENSMUSG00000032691, ENSMUSG00000000982, ENSMUSG00000002983, ENSMUSG00000024401, ENSMUSG00000022488, ENSMUSG00000023249, ENSMUSG00000063281, ENSMUSG00000027947, ENSMUSG00000021998, ENSMUSG00000062593, ENSMUSG00000002603, ENSMUSG00000072620, ENSMUSG00000032508, ENSMUSG00000017697, ENSMUSG00000018899, ENSMUSG00000037405	371	356	20010	3.030073593991338	0.10520960089640374	5.422614988175045E-4	4.49629130302458E-4
GOTERM_BP_4	GO:0051049~regulation of transport	65	15.439429928741092	4.3725313953448E-5	ENSMUSG00000032202, ENSMUSG00000014813, ENSMUSG00000001741, ENSMUSG00000049686, ENSMUSG00000001467, ENSMUSG00000029236, ENSMUSG00000022048, ENSMUSG00000022488, ENSMUSG00000015340, ENSMUSG00000021998, ENSMUSG00000022528, ENSMUSG00000021835, ENSMUSG00000021638, ENSMUSG00000033419, ENSMUSG00000052852, ENSMUSG00000032769, ENSMUSG00000070526, ENSMUSG00000035799, ENSMUSG00000034855, ENSMUSG00000075284,…	371	2104	20010	1.6662524468859214	0.1169745335426654	6.038763019299008E-4	5.007185224086594E-4
GOTERM_BP_4	GO:0002263~cell activation involved in immune response	20	4.750593824228028	4.5422770317593316E-5	ENSMUSG00000030144, ENSMUSG00000032202, ENSMUSG00000053175, ENSMUSG00000030142, ENSMUSG00000032691, ENSMUSG00000000982, ENSMUSG00000002983, ENSMUSG00000024401, ENSMUSG00000022488, ENSMUSG00000023249, ENSMUSG00000063281, ENSMUSG00000027947, ENSMUSG00000021998, ENSMUSG00000062593, ENSMUSG00000002603, ENSMUSG00000072620, ENSMUSG00000032508, ENSMUSG00000017697, ENSMUSG00000018899, ENSMUSG00000037405	371	360	20010	2.996406109613657	0.1212288049333542	6.223828802399653E-4	5.160636957771803E-4
GOTERM_BP_4	GO:0006935~chemotaxis	29	6.88836104513064	4.5502860840039645E-5	ENSMUSG00000033730, ENSMUSG00000028040, ENSMUSG00000029371, ENSMUSG00000027398, ENSMUSG00000032041, ENSMUSG00000028864, ENSMUSG00000031391, ENSMUSG00000001741, ENSMUSG00000029379, ENSMUSG00000022048, ENSMUSG00000022488, ENSMUSG00000025856, ENSMUSG00000037032, ENSMUSG00000029838, ENSMUSG00000019122, ENSMUSG00000021835, ENSMUSG00000035373, ENSMUSG00000014599, ENSMUSG00000017724, ENSMUSG00000018930,…	371	662	20010	2.3627250592421887	0.12142902586367788	6.223828802399653E-4	5.160636957771803E-4
GOTERM_BP_4	GO:0048732~gland development	26	6.175771971496437	4.783147864468761E-5	ENSMUSG00000031077, ENSMUSG00000010797, ENSMUSG00000029999, ENSMUSG00000028864, ENSMUSG00000049686, ENSMUSG00000024401, ENSMUSG00000037071, ENSMUSG00000025856, ENSMUSG00000022528, ENSMUSG00000029838, ENSMUSG00000021835, ENSMUSG00000014599, ENSMUSG00000017724, ENSMUSG00000056758, ENSMUSG00000036856, ENSMUSG00000027381, ENSMUSG00000029482, ENSMUSG00000023043, ENSMUSG00000000489, ENSMUSG00000007655,…	371	559	20010	2.508619068513759	0.1272305185347603	6.511031423164414E-4	5.398777900613304E-4
GOTERM_BP_4	GO:0050678~regulation of epithelial cell proliferation	23	5.463182897862233	5.018497631383349E-5	ENSMUSG00000033016, ENSMUSG00000033730, ENSMUSG00000010797, ENSMUSG00000029999, ENSMUSG00000027996, ENSMUSG00000000058, ENSMUSG00000000489, ENSMUSG00000007655, ENSMUSG00000024401, ENSMUSG00000073802, ENSMUSG00000022512, ENSMUSG00000022528, ENSMUSG00000029838, ENSMUSG00000002603, ENSMUSG00000021835, ENSMUSG00000035042, ENSMUSG00000035385, ENSMUSG00000017724, ENSMUSG00000033933, ENSMUSG00000037568,…	371	459	20010	2.702640804749573	0.133055085819618	6.798869410136013E-4	5.637445672587295E-4
GOTERM_BP_4	GO:0002757~immune response-activating signal transduction	27	6.413301662707839	5.111667099865522E-5	ENSMUSG00000028581, ENSMUSG00000030142, ENSMUSG00000035914, ENSMUSG00000032041, ENSMUSG00000025498, ENSMUSG00000027995, ENSMUSG00000047638, ENSMUSG00000022126, ENSMUSG00000020641, ENSMUSG00000024401, ENSMUSG00000022488, ENSMUSG00000046688, ENSMUSG00000025779, ENSMUSG00000062593, ENSMUSG00000032508, ENSMUSG00000018899, ENSMUSG00000078853, ENSMUSG00000032691, ENSMUSG00000041827, ENSMUSG00000027544,…	371	596	20010	2.4433781363628144	0.13535014506914944	6.892271516169389E-4	5.714892269470506E-4
GOTERM_BP_4	GO:0043068~positive regulation of programmed cell death	31	7.363420427553444	5.268877927282451E-5	ENSMUSG00000029771, ENSMUSG00000028581, ENSMUSG00000031077, ENSMUSG00000027398, ENSMUSG00000027996, ENSMUSG00000045932, ENSMUSG00000024401, ENSMUSG00000016496, ENSMUSG00000037032, ENSMUSG00000029838, ENSMUSG00000021835, ENSMUSG00000010751, ENSMUSG00000056758, ENSMUSG00000018899, ENSMUSG00000037613, ENSMUSG00000089929, ENSMUSG00000027381, ENSMUSG00000030110, ENSMUSG00000032691, ENSMUSG00000024079,…	371	740	20010	2.259452174546514	0.13920898378530744	7.070734765621968E-4	5.862869353990237E-4
GOTERM_BP_4	GO:0032880~regulation of protein localization	40	9.501187648456057	5.529331945092246E-5	ENSMUSG00000027398, ENSMUSG00000027995, ENSMUSG00000000058, ENSMUSG00000049686, ENSMUSG00000001467, ENSMUSG00000027399, ENSMUSG00000049502, ENSMUSG00000029236, ENSMUSG00000047638, ENSMUSG00000020641, ENSMUSG00000024401, ENSMUSG00000021998, ENSMUSG00000062593, ENSMUSG00000037032, ENSMUSG00000029838, ENSMUSG00000021835, ENSMUSG00000030966, ENSMUSG00000022906, ENSMUSG00000045294, ENSMUSG00000033419,…	371	1083	20010	1.9920705437874728	0.14556414204827206	7.335166315105164E-4	6.082129116813035E-4
GOTERM_BP_4	GO:0030098~lymphocyte differentiation	24	5.7007125890736345	5.5576462431420296E-5	ENSMUSG00000030144, ENSMUSG00000033016, ENSMUSG00000053175, ENSMUSG00000036856, ENSMUSG00000055652, ENSMUSG00000033730, ENSMUSG00000031077, ENSMUSG00000030142, ENSMUSG00000027398, ENSMUSG00000078853, ENSMUSG00000032691, ENSMUSG00000002983, ENSMUSG00000027399, ENSMUSG00000020641, ENSMUSG00000022488, ENSMUSG00000063281, ENSMUSG00000027947, ENSMUSG00000015396, ENSMUSG00000024778, ENSMUSG00000062593,…	371	496	20010	2.6097730632118945	0.14625218680959706	7.335166315105164E-4	6.082129116813035E-4
GOTERM_BP_4	GO:0010628~positive regulation of gene expression	69	16.389548693586697	5.597056126586196E-5	ENSMUSG00000033016, ENSMUSG00000032202, ENSMUSG00000055200, ENSMUSG00000033730, ENSMUSG00000031077, ENSMUSG00000050192, ENSMUSG00000001741, ENSMUSG00000003444, ENSMUSG00000044149, ENSMUSG00000022528, ENSMUSG00000021835, ENSMUSG00000021638, ENSMUSG00000017724, ENSMUSG00000018899, ENSMUSG00000035799, ENSMUSG00000028252, ENSMUSG00000026796, ENSMUSG00000032193, ENSMUSG00000000982, ENSMUSG00000002325,…	371	2296	20010	1.6208782178310808	0.1472089353085143	7.335166315105164E-4	6.082129116813035E-4
GOTERM_BP_4	GO:0001889~liver development	14	3.32541567695962	5.611636427822759E-5	ENSMUSG00000036856, ENSMUSG00000029482, ENSMUSG00000029999, ENSMUSG00000028864, ENSMUSG00000023043, ENSMUSG00000024401, ENSMUSG00000073802, ENSMUSG00000022512, ENSMUSG00000022528, ENSMUSG00000029838, ENSMUSG00000002603, ENSMUSG00000044254, ENSMUSG00000021835, ENSMUSG00000017697	371	190	20010	3.9741807348560076	0.14756262766328165	7.335166315105164E-4	6.082129116813035E-4
GOTERM_BP_4	GO:0050688~regulation of defense response to virus	10	2.375296912114014	5.620619531433835E-5	ENSMUSG00000055200, ENSMUSG00000069874, ENSMUSG00000040296, ENSMUSG00000027398, ENSMUSG00000078853, ENSMUSG00000035042, ENSMUSG00000041827, ENSMUSG00000022906, ENSMUSG00000049502, ENSMUSG00000046879	371	93	20010	5.799495696026432	0.14778046888004814	7.335166315105164E-4	6.082129116813035E-4
GOTERM_BP_4	GO:0030500~regulation of bone mineralization	10	2.375296912114014	5.620619531433835E-5	ENSMUSG00000036856, ENSMUSG00000035914, ENSMUSG00000029838, ENSMUSG00000002603, ENSMUSG00000058488, ENSMUSG00000021835, ENSMUSG00000020846, ENSMUSG00000035692, ENSMUSG00000020077, ENSMUSG00000035799	371	93	20010	5.799495696026432	0.14778046888004814	7.335166315105164E-4	6.082129116813035E-4
GOTERM_BP_4	GO:0044267~cellular protein metabolic process	134	31.828978622327792	5.8952397554548046E-5	ENSMUSG00000028581, ENSMUSG00000031077, ENSMUSG00000025352, ENSMUSG00000032041, ENSMUSG00000024145, ENSMUSG00000000058, ENSMUSG00000028864, ENSMUSG00000040102, ENSMUSG00000022488, ENSMUSG00000041396, ENSMUSG00000022528, ENSMUSG00000021835, ENSMUSG00000020901, ENSMUSG00000047496, ENSMUSG00000016757, ENSMUSG00000037216, ENSMUSG00000033933, ENSMUSG00000018930, ENSMUSG00000018899, ENSMUSG00000037613,…	371	5359	20010	1.3486343602142452	0.15441325091025493	7.658427901492657E-4	6.350169216035563E-4
GOTERM_BP_4	GO:0061008~hepaticobiliary system development	14	3.32541567695962	6.567397569488976E-5	ENSMUSG00000036856, ENSMUSG00000029482, ENSMUSG00000029999, ENSMUSG00000028864, ENSMUSG00000023043, ENSMUSG00000024401, ENSMUSG00000073802, ENSMUSG00000022512, ENSMUSG00000022528, ENSMUSG00000029838, ENSMUSG00000002603, ENSMUSG00000044254, ENSMUSG00000021835, ENSMUSG00000017697	371	193	20010	3.912405904780526	0.17043067339303775	8.492839129634607E-4	7.042041302920224E-4
GOTERM_BP_4	GO:0043902~positive regulation of multi-organism process	15	3.5629453681710213	7.081277484629521E-5	ENSMUSG00000032860, ENSMUSG00000027381, ENSMUSG00000078853, ENSMUSG00000041827, ENSMUSG00000000058, ENSMUSG00000027995, ENSMUSG00000001467, ENSMUSG00000028268, ENSMUSG00000046879, ENSMUSG00000022126, ENSMUSG00000069874, ENSMUSG00000025779, ENSMUSG00000051439, ENSMUSG00000030966, ENSMUSG00000030538	371	222	20010	3.644277700881474	0.18247147007461229	9.115943187226692E-4	7.558702980199565E-4
GOTERM_BP_4	GO:0002699~positive regulation of immune effector process	19	4.513064133016627	7.166573713649795E-5	ENSMUSG00000029771, ENSMUSG00000079685, ENSMUSG00000028581, ENSMUSG00000031077, ENSMUSG00000027398, ENSMUSG00000041827, ENSMUSG00000032691, ENSMUSG00000032041, ENSMUSG00000027995, ENSMUSG00000024990, ENSMUSG00000024401, ENSMUSG00000020641, ENSMUSG00000040296, ENSMUSG00000062593, ENSMUSG00000002603, ENSMUSG00000067235, ENSMUSG00000032508, ENSMUSG00000035385, ENSMUSG00000018899	371	341	20010	3.005193224304606	0.18445308416673434	9.133518430377949E-4	7.573275914678939E-4
GOTERM_BP_4	GO:0060326~cell chemotaxis	19	4.513064133016627	7.166573713649795E-5	ENSMUSG00000034855, ENSMUSG00000033730, ENSMUSG00000027398, ENSMUSG00000029371, ENSMUSG00000032041, ENSMUSG00000028864, ENSMUSG00000001741, ENSMUSG00000000982, ENSMUSG00000000489, ENSMUSG00000029379, ENSMUSG00000022488, ENSMUSG00000029838, ENSMUSG00000019122, ENSMUSG00000035042, ENSMUSG00000035373, ENSMUSG00000035385, ENSMUSG00000014599, ENSMUSG00000018930, ENSMUSG00000058427	371	341	20010	3.005193224304606	0.18445308416673434	9.133518430377949E-4	7.573275914678939E-4
GOTERM_BP_4	GO:0080135~regulation of cellular response to stress	34	8.076009501187649	7.191241224620951E-5	ENSMUSG00000027398, ENSMUSG00000032041, ENSMUSG00000027996, ENSMUSG00000000552, ENSMUSG00000028864, ENSMUSG00000096472, ENSMUSG00000027399, ENSMUSG00000049502, ENSMUSG00000029535, ENSMUSG00000006235, ENSMUSG00000024401, ENSMUSG00000037032, ENSMUSG00000029838, ENSMUSG00000021835, ENSMUSG00000032508, ENSMUSG00000022906, ENSMUSG00000045294, ENSMUSG00000033933, ENSMUSG00000056758, ENSMUSG00000035799,…	371	865	20010	2.120000623217986	0.18502526767385952	9.133518430377949E-4	7.573275914678939E-4
GOTERM_BP_4	GO:0045639~positive regulation of myeloid cell differentiation	11	2.6128266033254155	7.373326400692231E-5	ENSMUSG00000031077, ENSMUSG00000002603, ENSMUSG00000019122, ENSMUSG00000035042, ENSMUSG00000035692, ENSMUSG00000034394, ENSMUSG00000014599, ENSMUSG00000037465, ENSMUSG00000000982, ENSMUSG00000024401, ENSMUSG00000022488	371	119	20010	4.98561688826474	0.18923648974442298	9.323161604430844E-4	7.730523101881321E-4
GOTERM_BP_4	GO:0051091~positive regulation of sequence-specific DNA binding transcription factor activity	17	4.038004750593824	7.452201928477152E-5	ENSMUSG00000061878, ENSMUSG00000010797, ENSMUSG00000027398, ENSMUSG00000032691, ENSMUSG00000032041, ENSMUSG00000024079, ENSMUSG00000027995, ENSMUSG00000007655, ENSMUSG00000024401, ENSMUSG00000026875, ENSMUSG00000040296, ENSMUSG00000002603, ENSMUSG00000032508, ENSMUSG00000030966, ENSMUSG00000030538, ENSMUSG00000056758, ENSMUSG00000037405	371	281	20010	3.262990283066829	0.19105394493647443	9.381201100228982E-4	7.778647942158231E-4
GOTERM_BP_4	GO:1903409~reactive oxygen species biosynthetic process	12	2.8503562945368173	7.767880706457542E-5	ENSMUSG00000032202, ENSMUSG00000031596, ENSMUSG00000079685, ENSMUSG00000015340, ENSMUSG00000055148, ENSMUSG00000027398, ENSMUSG00000027995, ENSMUSG00000031924, ENSMUSG00000006235, ENSMUSG00000007655, ENSMUSG00000037405, ENSMUSG00000024401	371	144	20010	4.494609164420486	0.19828715984654177	9.735515687168153E-4	8.072436381732749E-4
GOTERM_BP_4	GO:0061138~morphogenesis of a branching epithelium	15	3.5629453681710213	7.806901585807343E-5	ENSMUSG00000033016, ENSMUSG00000036856, ENSMUSG00000010797, ENSMUSG00000053113, ENSMUSG00000027996, ENSMUSG00000028864, ENSMUSG00000024176, ENSMUSG00000000489, ENSMUSG00000024401, ENSMUSG00000025856, ENSMUSG00000002603, ENSMUSG00000021835, ENSMUSG00000014599, ENSMUSG00000017724, ENSMUSG00000056758	371	224	20010	3.6117395071236036	0.19917675195676332	9.741506584044688E-4	8.07740387759628E-4
GOTERM_BP_4	GO:0051338~regulation of transferase activity	34	8.076009501187649	8.710091641027764E-5	ENSMUSG00000027398, ENSMUSG00000032041, ENSMUSG00000027996, ENSMUSG00000029999, ENSMUSG00000028864, ENSMUSG00000096472, ENSMUSG00000049502, ENSMUSG00000024401, ENSMUSG00000020785, ENSMUSG00000025856, ENSMUSG00000020326, ENSMUSG00000062593, ENSMUSG00000021835, ENSMUSG00000020901, ENSMUSG00000014599, ENSMUSG00000056758, ENSMUSG00000030110, ENSMUSG00000078853, ENSMUSG00000032392, ENSMUSG00000000489,…	371	874	20010	2.098169953184849	0.21949403749001573	0.0010821052715599996	8.972535450298906E-4
GOTERM_BP_4	GO:0051055~negative regulation of lipid biosynthetic process	9	2.137767220902613	8.77262566743861E-5	ENSMUSG00000036856, ENSMUSG00000055652, ENSMUSG00000061878, ENSMUSG00000025856, ENSMUSG00000045294, ENSMUSG00000025353, ENSMUSG00000020593, ENSMUSG00000000489, ENSMUSG00000047638	371	77	20010	6.3041271397066545	0.22088151691557545	0.001085135653211428	8.997662586733774E-4
GOTERM_BP_4	GO:0031328~positive regulation of cellular biosynthetic process	65	15.439429928741092	9.026159044667867E-5	ENSMUSG00000033016, ENSMUSG00000055200, ENSMUSG00000033730, ENSMUSG00000031077, ENSMUSG00000050192, ENSMUSG00000028864, ENSMUSG00000049686, ENSMUSG00000003444, ENSMUSG00000044149, ENSMUSG00000022528, ENSMUSG00000021835, ENSMUSG00000017724, ENSMUSG00000018899, ENSMUSG00000035799, ENSMUSG00000028252, ENSMUSG00000079685, ENSMUSG00000026796, ENSMUSG00000032193, ENSMUSG00000000982, ENSMUSG00000002325,…	371	2156	20010	1.6260645400037006	0.22648159502671605	0.0011116404808108893	9.217433723138445E-4
GOTERM_BP_4	GO:0045637~regulation of myeloid cell differentiation	16	3.800475059382423	9.065047154591434E-5	ENSMUSG00000031077, ENSMUSG00000032473, ENSMUSG00000000982, ENSMUSG00000024401, ENSMUSG00000022488, ENSMUSG00000020325, ENSMUSG00000024778, ENSMUSG00000062593, ENSMUSG00000002603, ENSMUSG00000019122, ENSMUSG00000035042, ENSMUSG00000034394, ENSMUSG00000035692, ENSMUSG00000014599, ENSMUSG00000037465, ENSMUSG00000030538	371	256	20010	3.370956873315364	0.22733699414908282	0.0011116404808108893	9.217433723138445E-4
GOTERM_BP_4	GO:0051960~regulation of nervous system development	42	9.97624703087886	9.22885554109451E-5	ENSMUSG00000033214, ENSMUSG00000032860, ENSMUSG00000010797, ENSMUSG00000049580, ENSMUSG00000029371, ENSMUSG00000027398, ENSMUSG00000025352, ENSMUSG00000027996, ENSMUSG00000028864, ENSMUSG00000031391, ENSMUSG00000027995, ENSMUSG00000006235, ENSMUSG00000022048, ENSMUSG00000024401, ENSMUSG00000037032, ENSMUSG00000022528, ENSMUSG00000029838, ENSMUSG00000021835, ENSMUSG00000014599, ENSMUSG00000033419,…	371	1188	20010	1.9068038879359634	0.23092982331664402	0.0011268709877430849	9.34372112508238E-4
GOTERM_BP_4	GO:0050921~positive regulation of chemotaxis	13	3.0878859857482186	9.430048350150561E-5	ENSMUSG00000034855, ENSMUSG00000027398, ENSMUSG00000032041, ENSMUSG00000001741, ENSMUSG00000000982, ENSMUSG00000000489, ENSMUSG00000022488, ENSMUSG00000029838, ENSMUSG00000002603, ENSMUSG00000035042, ENSMUSG00000035373, ENSMUSG00000035385, ENSMUSG00000014599	371	173	20010	4.052942367916738	0.23531976503854402	0.0011465165622298438	9.50661711880563E-4
GOTERM_BP_4	GO:0045778~positive regulation of ossification	11	2.6128266033254155	9.74060736125214E-5	ENSMUSG00000036856, ENSMUSG00000035914, ENSMUSG00000029838, ENSMUSG00000002603, ENSMUSG00000058488, ENSMUSG00000021835, ENSMUSG00000025492, ENSMUSG00000035692, ENSMUSG00000027996, ENSMUSG00000073489, ENSMUSG00000005124	371	123	20010	4.823483005719545	0.24204690628978465	0.001179235231606908	9.777911814976084E-4
GOTERM_BP_4	GO:0051148~negative regulation of muscle cell differentiation	10	2.375296912114014	1.0722443520257088E-4	ENSMUSG00000033016, ENSMUSG00000034855, ENSMUSG00000032387, ENSMUSG00000002603, ENSMUSG00000019122, ENSMUSG00000021835, ENSMUSG00000027544, ENSMUSG00000024176, ENSMUSG00000000489, ENSMUSG00000024401	371	101	20010	5.340129700301566	0.26292812950585176	0.0012925996531835346	0.0010717900111985792
GOTERM_BP_4	GO:0010721~negative regulation of cell development	21	4.98812351543943	1.1196513333162753E-4	ENSMUSG00000049580, ENSMUSG00000032473, ENSMUSG00000027398, ENSMUSG00000025352, ENSMUSG00000041607, ENSMUSG00000027500, ENSMUSG00000024176, ENSMUSG00000027399, ENSMUSG00000007655, ENSMUSG00000073802, ENSMUSG00000000627, ENSMUSG00000024778, ENSMUSG00000022528, ENSMUSG00000037032, ENSMUSG00000029838, ENSMUSG00000002603, ENSMUSG00000021835, ENSMUSG00000020846, ENSMUSG00000030538, ENSMUSG00000056758,…	371	418	20010	2.709668682856369	0.2728035649240109	0.0013440540267024488	0.0011144546393641744
GOTERM_BP_4	GO:0038034~signal transduction in absence of ligand	9	2.137767220902613	1.1518389332508468E-4	ENSMUSG00000089929, ENSMUSG00000031077, ENSMUSG00000024778, ENSMUSG00000027381, ENSMUSG00000030110, ENSMUSG00000027398, ENSMUSG00000027399, ENSMUSG00000037613, ENSMUSG00000024401	371	80	20010	6.067722371967655	0.27943312526890185	0.0013711220774471377	0.0011368987629869235
GOTERM_BP_4	GO:0097192~extrinsic apoptotic signaling pathway in absence of ligand	9	2.137767220902613	1.1518389332508468E-4	ENSMUSG00000089929, ENSMUSG00000031077, ENSMUSG00000024778, ENSMUSG00000027381, ENSMUSG00000030110, ENSMUSG00000027398, ENSMUSG00000027399, ENSMUSG00000037613, ENSMUSG00000024401	371	80	20010	6.067722371967655	0.27943312526890185	0.0013711220774471377	0.0011368987629869235
GOTERM_BP_4	GO:0019216~regulation of lipid metabolic process	22	5.225653206650831	1.2059675767855574E-4	ENSMUSG00000028252, ENSMUSG00000036856, ENSMUSG00000055652, ENSMUSG00000061878, ENSMUSG00000027398, ENSMUSG00000032193, ENSMUSG00000025353, ENSMUSG00000020593, ENSMUSG00000027399, ENSMUSG00000000489, ENSMUSG00000003585, ENSMUSG00000047638, ENSMUSG00000007655, ENSMUSG00000024378, ENSMUSG00000024401, ENSMUSG00000037071, ENSMUSG00000025856, ENSMUSG00000002603, ENSMUSG00000020901, ENSMUSG00000045294,…	371	454	20010	2.6136053290903263	0.29044585110487164	0.0014295740649812128	0.0011853656306821377
GOTERM_BP_4	GO:0050866~negative regulation of cell activation	15	3.5629453681710213	1.2413477396579556E-4	ENSMUSG00000028581, ENSMUSG00000035914, ENSMUSG00000032193, ENSMUSG00000000489, ENSMUSG00000021125, ENSMUSG00000022488, ENSMUSG00000023249, ENSMUSG00000063281, ENSMUSG00000016496, ENSMUSG00000024778, ENSMUSG00000025856, ENSMUSG00000062593, ENSMUSG00000002603, ENSMUSG00000021835, ENSMUSG00000018899	371	234	20010	3.4573916649388345	0.29755301982166626	0.0014654084312559685	0.0012150785551257749
GOTERM_BP_4	GO:0002696~positive regulation of leukocyte activation	27	6.413301662707839	1.2876083851333565E-4	ENSMUSG00000030144, ENSMUSG00000033730, ENSMUSG00000031077, ENSMUSG00000035914, ENSMUSG00000027398, ENSMUSG00000032041, ENSMUSG00000001741, ENSMUSG00000027399, ENSMUSG00000024401, ENSMUSG00000022488, ENSMUSG00000016496, ENSMUSG00000062593, ENSMUSG00000022528, ENSMUSG00000032508, ENSMUSG00000018899, ENSMUSG00000079685, ENSMUSG00000055652, ENSMUSG00000032691, ENSMUSG00000027544, ENSMUSG00000046879,…	371	631	20010	2.307850030542373	0.3067386148276008	0.0015054830615822156	0.0012483073962293307
GOTERM_BP_4	GO:0044246~regulation of multicellular organismal metabolic process	8	1.9002375296912115	1.2911700071214783E-4	ENSMUSG00000036856, ENSMUSG00000027947, ENSMUSG00000002603, ENSMUSG00000021835, ENSMUSG00000034839, ENSMUSG00000035385, ENSMUSG00000000489, ENSMUSG00000047638	371	61	20010	7.073483275153551	0.30744081844949067	0.0015054830615822156	0.0012483073962293307
GOTERM_BP_4	GO:0010712~regulation of collagen metabolic process	8	1.9002375296912115	1.2911700071214783E-4	ENSMUSG00000036856, ENSMUSG00000027947, ENSMUSG00000002603, ENSMUSG00000021835, ENSMUSG00000034839, ENSMUSG00000035385, ENSMUSG00000000489, ENSMUSG00000047638	371	61	20010	7.073483275153551	0.30744081844949067	0.0015054830615822156	0.0012483073962293307
GOTERM_BP_4	GO:0072210~metanephric nephron development	7	1.66270783847981	1.3128232077934423E-4	ENSMUSG00000036856, ENSMUSG00000030110, ENSMUSG00000022528, ENSMUSG00000021835, ENSMUSG00000034394, ENSMUSG00000024176, ENSMUSG00000000489	371	43	20010	8.780166739798156	0.3116946532928365	0.001524482459662181	0.0012640612029325429
GOTERM_BP_4	GO:0022612~gland morphogenesis	12	2.8503562945368173	1.3370351241749395E-4	ENSMUSG00000036856, ENSMUSG00000025856, ENSMUSG00000029838, ENSMUSG00000002603, ENSMUSG00000021835, ENSMUSG00000014599, ENSMUSG00000017724, ENSMUSG00000029999, ENSMUSG00000028864, ENSMUSG00000000489, ENSMUSG00000007655, ENSMUSG00000024401	371	153	20010	4.23022039004281	0.3164202321134232	0.0015462865562104484	0.0012821405926539359
GOTERM_BP_4	GO:0030282~bone mineralization	11	2.6128266033254155	1.3577662706424325E-4	ENSMUSG00000036856, ENSMUSG00000035914, ENSMUSG00000029838, ENSMUSG00000002603, ENSMUSG00000058488, ENSMUSG00000021835, ENSMUSG00000020846, ENSMUSG00000035692, ENSMUSG00000037465, ENSMUSG00000020077, ENSMUSG00000050578	371	128	20010	4.635065700808625	0.32044066699241514	0.0015639048744849069	0.00129674924390506
GOTERM_BP_4	GO:0030154~cell differentiation	128	30.403800475059384	1.457521124461409E-4	ENSMUSG00000030144, ENSMUSG00000033016, ENSMUSG00000032202, ENSMUSG00000031077, ENSMUSG00000030142, ENSMUSG00000040747, ENSMUSG00000025352, ENSMUSG00000032041, ENSMUSG00000025355, ENSMUSG00000000058, ENSMUSG00000028864, ENSMUSG00000022488, ENSMUSG00000039081, ENSMUSG00000029838, ENSMUSG00000022528, ENSMUSG00000021835, ENSMUSG00000017724, ENSMUSG00000033419, ENSMUSG00000033933, ENSMUSG00000018899,…	371	5162	20010	1.33741179320997	0.339458272888147	0.0016674137793266717	0.0013825761354768432
GOTERM_BP_4	GO:0061448~connective tissue development	18	4.275534441805226	1.4593533604651714E-4	ENSMUSG00000032363, ENSMUSG00000014813, ENSMUSG00000027996, ENSMUSG00000027544, ENSMUSG00000040711, ENSMUSG00000024176, ENSMUSG00000000489, ENSMUSG00000047638, ENSMUSG00000005124, ENSMUSG00000027947, ENSMUSG00000002603, ENSMUSG00000021835, ENSMUSG00000039462, ENSMUSG00000020846, ENSMUSG00000014599, ENSMUSG00000055435, ENSMUSG00000056758, ENSMUSG00000050578	371	329	20010	2.9508680228414126	0.33980255470079224	0.0016674137793266717	0.0013825761354768432
GOTERM_BP_4	GO:0002292~T cell differentiation involved in immune response	9	2.137767220902613	1.4938443250957746E-4	ENSMUSG00000030144, ENSMUSG00000053175, ENSMUSG00000063281, ENSMUSG00000027947, ENSMUSG00000030142, ENSMUSG00000002603, ENSMUSG00000032691, ENSMUSG00000002983, ENSMUSG00000018899	371	83	20010	5.848407105510992	0.34625012692163926	0.0016964251835920828	0.0014066316372912911
GOTERM_BP_4	GO:0032660~regulation of interleukin-17 production	7	1.66270783847981	1.4966703728703438E-4	ENSMUSG00000061878, ENSMUSG00000002603, ENSMUSG00000032508, ENSMUSG00000027995, ENSMUSG00000047638, ENSMUSG00000021125, ENSMUSG00000022488	371	44	20010	8.580617495711834	0.346775616040472	0.0016964251835920828	0.0014066316372912911
GOTERM_BP_4	GO:0046890~regulation of lipid biosynthetic process	15	3.5629453681710213	1.5493388195106296E-4	ENSMUSG00000036856, ENSMUSG00000055652, ENSMUSG00000061878, ENSMUSG00000027398, ENSMUSG00000032193, ENSMUSG00000025353, ENSMUSG00000020593, ENSMUSG00000027399, ENSMUSG00000000489, ENSMUSG00000003585, ENSMUSG00000047638, ENSMUSG00000024378, ENSMUSG00000024401, ENSMUSG00000025856, ENSMUSG00000045294	371	239	20010	3.385061295379445	0.3564921441970854	0.0017491543418681514	0.0014503532838196728
GOTERM_BP_4	GO:0060348~bone development	16	3.800475059382423	1.5666302799211235E-4	ENSMUSG00000032473, ENSMUSG00000032363, ENSMUSG00000014813, ENSMUSG00000000552, ENSMUSG00000027996, ENSMUSG00000040711, ENSMUSG00000042734, ENSMUSG00000005124, ENSMUSG00000025856, ENSMUSG00000002603, ENSMUSG00000021835, ENSMUSG00000039462, ENSMUSG00000020846, ENSMUSG00000045294, ENSMUSG00000050578, ENSMUSG00000035799	371	269	20010	3.2080481768354394	0.3596505468744938	0.001761685038093121	0.001460743411199182
GOTERM_BP_4	GO:0002753~cytoplasmic pattern recognition receptor signaling pathway	8	1.9002375296912115	1.5865008046478662E-4	ENSMUSG00000069874, ENSMUSG00000024737, ENSMUSG00000040296, ENSMUSG00000046688, ENSMUSG00000078853, ENSMUSG00000041827, ENSMUSG00000025498, ENSMUSG00000046879	371	63	20010	6.848928250545502	0.3632609021465313	0.0017770058225288108	0.0014734470071513057
GOTERM_BP_4	GO:0051249~regulation of lymphocyte activation	30	7.1258907363420425	1.642124426619988E-4	ENSMUSG00000033730, ENSMUSG00000028581, ENSMUSG00000031077, ENSMUSG00000035914, ENSMUSG00000027398, ENSMUSG00000032041, ENSMUSG00000027399, ENSMUSG00000022488, ENSMUSG00000063281, ENSMUSG00000016496, ENSMUSG00000062593, ENSMUSG00000022528, ENSMUSG00000021835, ENSMUSG00000032508, ENSMUSG00000018899, ENSMUSG00000079685, ENSMUSG00000055652, ENSMUSG00000032691, ENSMUSG00000027544, ENSMUSG00000046879,…	371	752	20010	2.15167459998853	0.3732595392974838	0.0018320956838172022	0.0015191260872143343
GOTERM_BP_4	GO:0032480~negative regulation of type I interferon production	7	1.66270783847981	1.7003062637290173E-4	ENSMUSG00000069874, ENSMUSG00000040483, ENSMUSG00000078853, ENSMUSG00000002983, ENSMUSG00000028268, ENSMUSG00000046879, ENSMUSG00000022126	371	45	20010	8.38993710691824	0.38355012272861067	0.0018895981719957242	0.0015668056547409187
GOTERM_BP_4	GO:1905330~regulation of morphogenesis of an epithelium	11	2.6128266033254155	1.7501270342966122E-4	ENSMUSG00000036856, ENSMUSG00000034855, ENSMUSG00000010797, ENSMUSG00000025856, ENSMUSG00000002603, ENSMUSG00000021835, ENSMUSG00000034394, ENSMUSG00000027996, ENSMUSG00000028864, ENSMUSG00000024176, ENSMUSG00000024401	371	132	20010	4.494609164420485	0.3922275437958809	0.001937397436799168	0.0016064395618310147
GOTERM_BP_4	GO:0090087~regulation of peptide transport	29	6.88836104513064	1.8718521101926964E-4	ENSMUSG00000027398, ENSMUSG00000027995, ENSMUSG00000049686, ENSMUSG00000001467, ENSMUSG00000027399, ENSMUSG00000029236, ENSMUSG00000047638, ENSMUSG00000020641, ENSMUSG00000024401, ENSMUSG00000021998, ENSMUSG00000037032, ENSMUSG00000021835, ENSMUSG00000045294, ENSMUSG00000033419, ENSMUSG00000032769, ENSMUSG00000070526, ENSMUSG00000056758, ENSMUSG00000050578, ENSMUSG00000075284, ENSMUSG00000029482,…	371	720	20010	2.1723944294699016	0.41291858590902564	0.0020641159897279923	0.0017115112899009962
GOTERM_BP_4	GO:0098586~cellular response to virus	9	2.137767220902613	1.9154410745883974E-4	ENSMUSG00000029771, ENSMUSG00000069874, ENSMUSG00000034855, ENSMUSG00000040296, ENSMUSG00000002603, ENSMUSG00000078853, ENSMUSG00000041827, ENSMUSG00000032691, ENSMUSG00000046879	371	86	20010	5.644392904155958	0.4201554233785124	0.0021015648299445135	0.001742562894143799
GOTERM_BP_4	GO:0097305~response to alcohol	15	3.5629453681710213	1.920586487822754E-4	ENSMUSG00000055148, ENSMUSG00000032473, ENSMUSG00000029482, ENSMUSG00000032691, ENSMUSG00000000982, ENSMUSG00000021680, ENSMUSG00000049511, ENSMUSG00000024401, ENSMUSG00000022512, ENSMUSG00000015340, ENSMUSG00000051439, ENSMUSG00000002603, ENSMUSG00000035373, ENSMUSG00000035385, ENSMUSG00000033933	371	244	20010	3.3156952852282267	0.42100378211805334	0.0021015648299445135	0.001742562894143799
GOTERM_BP_4	GO:0032964~collagen biosynthetic process	8	1.9002375296912115	1.9342532653413228E-4	ENSMUSG00000036856, ENSMUSG00000027947, ENSMUSG00000002603, ENSMUSG00000021835, ENSMUSG00000034839, ENSMUSG00000035385, ENSMUSG00000000489, ENSMUSG00000047638	371	65	20010	6.638191996682563	0.42325109549249684	0.002108410168542553	0.0017482388708583065
GOTERM_BP_4	GO:0019079~viral genome replication	11	2.6128266033254155	1.9795900696149366E-4	ENSMUSG00000024691, ENSMUSG00000035042, ENSMUSG00000041827, ENSMUSG00000025492, ENSMUSG00000035692, ENSMUSG00000024079, ENSMUSG00000028268, ENSMUSG00000073489, ENSMUSG00000056758, ENSMUSG00000024401, ENSMUSG00000020641	371	134	20010	4.427525445548538	0.430643854994173	0.0021495930336085855	0.0017823866313823036
GOTERM_BP_4	GO:0048878~chemical homeostasis	47	11.163895486935866	2.0321278672071617E-4	ENSMUSG00000060735, ENSMUSG00000032860, ENSMUSG00000040907, ENSMUSG00000049580, ENSMUSG00000027398, ENSMUSG00000014813, ENSMUSG00000027335, ENSMUSG00000000058, ENSMUSG00000025353, ENSMUSG00000069808, ENSMUSG00000027399, ENSMUSG00000029379, ENSMUSG00000029236, ENSMUSG00000047638, ENSMUSG00000005124, ENSMUSG00000006235, ENSMUSG00000037071, ENSMUSG00000021835, ENSMUSG00000045294, ENSMUSG00000032769,…	371	1440	20010	1.7603885893980233	0.4390924202102463	0.002198252388670865	0.0018227337029436102
GOTERM_BP_4	GO:0031100~animal organ regeneration	9	2.137767220902613	2.0759608637336204E-4	ENSMUSG00000022512, ENSMUSG00000021998, ENSMUSG00000029371, ENSMUSG00000002603, ENSMUSG00000034394, ENSMUSG00000035385, ENSMUSG00000028864, ENSMUSG00000020593, ENSMUSG00000024401	371	87	20010	5.579514824797844	0.4460451969304893	0.0022371623701977843	0.001854996847555913
GOTERM_BP_4	GO:0032620~interleukin-17 production	7	1.66270783847981	2.172961092442246E-4	ENSMUSG00000061878, ENSMUSG00000002603, ENSMUSG00000032508, ENSMUSG00000027995, ENSMUSG00000047638, ENSMUSG00000021125, ENSMUSG00000022488	371	47	20010	8.032918506623846	0.4611265959575682	0.0023328582294332794	0.0019343453649325502
GOTERM_BP_4	GO:0060330~regulation of response to interferon-gamma	5	1.187648456057007	2.2621135342605205E-4	ENSMUSG00000069874, ENSMUSG00000078853, ENSMUSG00000022906, ENSMUSG00000046879, ENSMUSG00000034422	371	17	20010	15.863326462660538	0.47462558704690505	0.0024194409793124737	0.0020061375290678827
GOTERM_BP_4	GO:0060688~regulation of morphogenesis of a branching structure	8	1.9002375296912115	2.3410928666903907E-4	ENSMUSG00000010797, ENSMUSG00000025856, ENSMUSG00000027398, ENSMUSG00000002603, ENSMUSG00000021835, ENSMUSG00000028864, ENSMUSG00000024176, ENSMUSG00000024401	371	67	20010	6.440037011706964	0.48630156905155475	0.0024852273155724484	0.0020606858479562057
GOTERM_BP_4	GO:0002548~monocyte chemotaxis	8	1.9002375296912115	2.3410928666903907E-4	ENSMUSG00000034855, ENSMUSG00000019122, ENSMUSG00000035042, ENSMUSG00000035373, ENSMUSG00000035385, ENSMUSG00000000982, ENSMUSG00000000489, ENSMUSG00000018930	371	67	20010	6.440037011706964	0.48630156905155475	0.0024852273155724484	0.0020606858479562057
GOTERM_BP_4	GO:1901652~response to peptide	25	5.938242280285035	2.358118804071238E-4	ENSMUSG00000029771, ENSMUSG00000040907, ENSMUSG00000055148, ENSMUSG00000027398, ENSMUSG00000027995, ENSMUSG00000000058, ENSMUSG00000028307, ENSMUSG00000047638, ENSMUSG00000024401, ENSMUSG00000015340, ENSMUSG00000045294, ENSMUSG00000018899, ENSMUSG00000053113, ENSMUSG00000058488, ENSMUSG00000021680, ENSMUSG00000024990, ENSMUSG00000020593, ENSMUSG00000007655, ENSMUSG00000047821, ENSMUSG00000041046,…	371	583	20010	2.3128349045045375	0.4887844273737343	0.002488962628403174	0.002063783072197922
GOTERM_BP_4	GO:0070167~regulation of biomineral tissue development	10	2.375296912114014	2.362108645584735E-4	ENSMUSG00000036856, ENSMUSG00000035914, ENSMUSG00000029838, ENSMUSG00000002603, ENSMUSG00000058488, ENSMUSG00000021835, ENSMUSG00000020846, ENSMUSG00000035692, ENSMUSG00000020077, ENSMUSG00000035799	371	112	20010	4.815652676164805	0.4893645208481504	0.002488962628403174	0.002063783072197922
GOTERM_BP_4	GO:0006811~ion transport	55	13.064133016627078	2.3864750281760508E-4	ENSMUSG00000031596, ENSMUSG00000033016, ENSMUSG00000040907, ENSMUSG00000014813, ENSMUSG00000001741, ENSMUSG00000049686, ENSMUSG00000022048, ENSMUSG00000015340, ENSMUSG00000022528, ENSMUSG00000021835, ENSMUSG00000032769, ENSMUSG00000033854, ENSMUSG00000035799, ENSMUSG00000029188, ENSMUSG00000027163, ENSMUSG00000034855, ENSMUSG00000032193, ENSMUSG00000000982, ENSMUSG00000007655, ENSMUSG00000020334,…	371	1792	20010	1.655380607431652	0.4928929600561637	0.0025020580114249766	0.002074641423181553
GOTERM_BP_4	GO:0010557~positive regulation of macromolecule biosynthetic process	60	14.251781472684085	2.3921257613623677E-4	ENSMUSG00000033016, ENSMUSG00000055200, ENSMUSG00000033730, ENSMUSG00000031077, ENSMUSG00000050192, ENSMUSG00000028864, ENSMUSG00000003444, ENSMUSG00000044149, ENSMUSG00000022528, ENSMUSG00000021835, ENSMUSG00000017724, ENSMUSG00000018899, ENSMUSG00000035799, ENSMUSG00000028252, ENSMUSG00000026796, ENSMUSG00000000982, ENSMUSG00000002325, ENSMUSG00000024176, ENSMUSG00000024258, ENSMUSG00000040296,…	371	2010	20010	1.6100092529267407	0.4937077419329785	0.0025020580114249766	0.002074641423181553
GOTERM_BP_4	GO:0045940~positive regulation of steroid metabolic process	7	1.66270783847981	2.445140284267381E-4	ENSMUSG00000036856, ENSMUSG00000037071, ENSMUSG00000027398, ENSMUSG00000027399, ENSMUSG00000003585, ENSMUSG00000024378, ENSMUSG00000024401	371	48	20010	7.865566037735849	0.5012884826269595	0.0025481406991724174	0.0021128519892259163
GOTERM_BP_4	GO:0002720~positive regulation of cytokine production involved in immune response	10	2.375296912114014	2.698068454111104E-4	ENSMUSG00000029771, ENSMUSG00000028581, ENSMUSG00000040296, ENSMUSG00000027398, ENSMUSG00000032691, ENSMUSG00000067235, ENSMUSG00000032508, ENSMUSG00000032041, ENSMUSG00000027995, ENSMUSG00000020641	371	114	20010	4.731167541495248	0.5359226535700395	0.002791274455253124	0.00231445217572658
GOTERM_BP_4	GO:0002690~positive regulation of leukocyte chemotaxis	10	2.375296912114014	2.698068454111104E-4	ENSMUSG00000034855, ENSMUSG00000027398, ENSMUSG00000029838, ENSMUSG00000035042, ENSMUSG00000035373, ENSMUSG00000032041, ENSMUSG00000014599, ENSMUSG00000035385, ENSMUSG00000000982, ENSMUSG00000022488	371	114	20010	4.731167541495248	0.5359226535700395	0.002791274455253124	0.00231445217572658
GOTERM_BP_4	GO:0010243~response to organonitrogen compound	39	9.263657957244655	2.8408513874123774E-4	ENSMUSG00000029771, ENSMUSG00000031077, ENSMUSG00000040907, ENSMUSG00000055148, ENSMUSG00000027398, ENSMUSG00000014813, ENSMUSG00000025355, ENSMUSG00000027995, ENSMUSG00000000058, ENSMUSG00000027399, ENSMUSG00000028307, ENSMUSG00000047638, ENSMUSG00000024401, ENSMUSG00000015340, ENSMUSG00000020326, ENSMUSG00000022528, ENSMUSG00000032508, ENSMUSG00000045294, ENSMUSG00000018899, ENSMUSG00000028278,…	371	1131	20010	1.8598382749326146	0.554401538679737	0.002928341375792831	0.002428104501052826
GOTERM_BP_4	GO:0050729~positive regulation of inflammatory response	13	3.0878859857482186	2.8736867482540284E-4	ENSMUSG00000027398, ENSMUSG00000032691, ENSMUSG00000032193, ENSMUSG00000001741, ENSMUSG00000000982, ENSMUSG00000027995, ENSMUSG00000005124, ENSMUSG00000024401, ENSMUSG00000002603, ENSMUSG00000035042, ENSMUSG00000067235, ENSMUSG00000032508, ENSMUSG00000050222	371	195	20010	3.5956873315363884	0.558545964191741	0.002951494151185094	0.0024473021801917883
GOTERM_BP_4	GO:0044057~regulation of system process	26	6.175771971496437	3.0071617571164074E-4	ENSMUSG00000033016, ENSMUSG00000027398, ENSMUSG00000014813, ENSMUSG00000028864, ENSMUSG00000027335, ENSMUSG00000027399, ENSMUSG00000029236, ENSMUSG00000005124, ENSMUSG00000024401, ENSMUSG00000023832, ENSMUSG00000032769, ENSMUSG00000031137, ENSMUSG00000050578, ENSMUSG00000061878, ENSMUSG00000032892, ENSMUSG00000000982, ENSMUSG00000021680, ENSMUSG00000000489, ENSMUSG00000020593, ENSMUSG00000007655,…	371	629	20010	2.2294404758333726	0.5750000308643355	0.0030774730931640935	0.002551760642099858
GOTERM_BP_4	GO:0010720~positive regulation of cell development	29	6.88836104513064	3.1514585730850497E-4	ENSMUSG00000032860, ENSMUSG00000010797, ENSMUSG00000029371, ENSMUSG00000027398, ENSMUSG00000028864, ENSMUSG00000031391, ENSMUSG00000027995, ENSMUSG00000001467, ENSMUSG00000005124, ENSMUSG00000006235, ENSMUSG00000024401, ENSMUSG00000043895, ENSMUSG00000037032, ENSMUSG00000022528, ENSMUSG00000029838, ENSMUSG00000021835, ENSMUSG00000014599, ENSMUSG00000033419, ENSMUSG00000061878, ENSMUSG00000030110,…	371	743	20010	2.105146688046203	0.5920992002622147	0.0032135841005114575	0.0026646203490708355
GOTERM_BP_4	GO:0060332~positive regulation of response to interferon-gamma	4	0.9501187648456058	3.2776309909682825E-4	ENSMUSG00000069874, ENSMUSG00000078853, ENSMUSG00000022906, ENSMUSG00000046879	371	8	20010	26.967654986522913	0.606486092071014	0.0033303072033231303	0.002761404109890778
GOTERM_BP_4	GO:0010638~positive regulation of organelle organization	29	6.88836104513064	3.392746035870397E-4	ENSMUSG00000004891, ENSMUSG00000027398, ENSMUSG00000034509, ENSMUSG00000029999, ENSMUSG00000020120, ENSMUSG00000027399, ENSMUSG00000024401, ENSMUSG00000022488, ENSMUSG00000021998, ENSMUSG00000036856, ENSMUSG00000061878, ENSMUSG00000027381, ENSMUSG00000078853, ENSMUSG00000027500, ENSMUSG00000040711, ENSMUSG00000000489, ENSMUSG00000020593, ENSMUSG00000046879, ENSMUSG00000047989, ENSMUSG00000007655,…	371	747	20010	2.093874148886652	0.6191691723287014	0.0034350044384524126	0.002848216334027853
GOTERM_BP_4	GO:0030501~positive regulation of bone mineralization	7	1.66270783847981	3.425309108675038E-4	ENSMUSG00000036856, ENSMUSG00000035914, ENSMUSG00000029838, ENSMUSG00000002603, ENSMUSG00000058488, ENSMUSG00000021835, ENSMUSG00000035692	371	51	20010	7.402885682574917	0.6226821630189228	0.0034530367766616365	0.0028631682798400003
GOTERM_BP_4	GO:0046486~glycerolipid metabolic process	19	4.513064133016627	3.4348309588584994E-4	ENSMUSG00000028252, ENSMUSG00000053113, ENSMUSG00000024145, ENSMUSG00000032193, ENSMUSG00000010607, ENSMUSG00000020120, ENSMUSG00000020593, ENSMUSG00000000489, ENSMUSG00000043445, ENSMUSG00000047638, ENSMUSG00000007655, ENSMUSG00000020334, ENSMUSG00000037071, ENSMUSG00000025856, ENSMUSG00000044254, ENSMUSG00000039611, ENSMUSG00000045294, ENSMUSG00000053846, ENSMUSG00000018547	371	387	20010	2.6479867945423012	0.6237032709017762	0.0034530367766616365	0.0028631682798400003
GOTERM_BP_4	GO:0042060~wound healing	22	5.225653206650831	3.522305431262453E-4	ENSMUSG00000033016, ENSMUSG00000032202, ENSMUSG00000036856, ENSMUSG00000049580, ENSMUSG00000008398, ENSMUSG00000029999, ENSMUSG00000020120, ENSMUSG00000027399, ENSMUSG00000000489, ENSMUSG00000005124, ENSMUSG00000007655, ENSMUSG00000024401, ENSMUSG00000022512, ENSMUSG00000027947, ENSMUSG00000025856, ENSMUSG00000062593, ENSMUSG00000029838, ENSMUSG00000002603, ENSMUSG00000039457, ENSMUSG00000035385,…	371	491	20010	2.416653400014273	0.632955586683375	0.0035285066732189006	0.002925745955052157
GOTERM_BP_4	GO:1901343~negative regulation of vasculature development	11	2.6128266033254155	3.5416934894800785E-4	ENSMUSG00000033016, ENSMUSG00000036856, ENSMUSG00000034855, ENSMUSG00000055148, ENSMUSG00000029838, ENSMUSG00000021835, ENSMUSG00000034394, ENSMUSG00000035385, ENSMUSG00000027544, ENSMUSG00000000489, ENSMUSG00000024401	371	144	20010	4.120058400718778	0.6349753058584573	0.003535479992130113	0.0029315280497135107
GOTERM_BP_4	GO:0001890~placenta development	13	3.0878859857482186	3.638321793375689E-4	ENSMUSG00000010797, ENSMUSG00000053113, ENSMUSG00000014813, ENSMUSG00000027820, ENSMUSG00000000489, ENSMUSG00000006235, ENSMUSG00000085925, ENSMUSG00000022528, ENSMUSG00000029838, ENSMUSG00000034394, ENSMUSG00000031349, ENSMUSG00000037568, ENSMUSG00000017697	371	200	20010	3.5057951482479783	0.6448769385872342	0.003619239686067775	0.0030009794092913464
GOTERM_BP_4	GO:0051251~positive regulation of lymphocyte activation	24	5.7007125890736345	3.662045281900601E-4	ENSMUSG00000079685, ENSMUSG00000055652, ENSMUSG00000033730, ENSMUSG00000031077, ENSMUSG00000035914, ENSMUSG00000027398, ENSMUSG00000032691, ENSMUSG00000032041, ENSMUSG00000027544, ENSMUSG00000027399, ENSMUSG00000046879, ENSMUSG00000007655, ENSMUSG00000022488, ENSMUSG00000015396, ENSMUSG00000016496, ENSMUSG00000022528, ENSMUSG00000062593, ENSMUSG00000002603, ENSMUSG00000035042, ENSMUSG00000067235,…	371	564	20010	2.2951195733210987	0.6472665811445417	0.0036299390016633275	0.0030098510034881508
GOTERM_BP_4	GO:0002819~regulation of adaptive immune response	15	3.5629453681710213	3.674595544741787E-4	ENSMUSG00000079685, ENSMUSG00000031077, ENSMUSG00000027398, ENSMUSG00000032691, ENSMUSG00000025498, ENSMUSG00000024401, ENSMUSG00000020641, ENSMUSG00000022488, ENSMUSG00000023249, ENSMUSG00000016496, ENSMUSG00000062593, ENSMUSG00000002603, ENSMUSG00000067235, ENSMUSG00000017697, ENSMUSG00000018899	371	260	20010	3.1116524984449514	0.6485242481096924	0.0036299390016633275	0.0030098510034881508
GOTERM_BP_4	GO:0048661~positive regulation of smooth muscle cell proliferation	10	2.375296912114014	3.7144477631094035E-4	ENSMUSG00000027947, ENSMUSG00000032387, ENSMUSG00000002603, ENSMUSG00000021835, ENSMUSG00000035042, ENSMUSG00000032508, ENSMUSG00000049511, ENSMUSG00000000489, ENSMUSG00000005124, ENSMUSG00000024401	371	119	20010	4.5323789893315825	0.6524882151385536	0.003656610341192475	0.003031966184489648
GOTERM_BP_4	GO:0065003~macromolecular complex assembly	54	12.826603325415679	3.763623290167717E-4	ENSMUSG00000031077, ENSMUSG00000032041, ENSMUSG00000028307, ENSMUSG00000003444, ENSMUSG00000022488, ENSMUSG00000046688, ENSMUSG00000021998, ENSMUSG00000022528, ENSMUSG00000033419, ENSMUSG00000032769, ENSMUSG00000093769, ENSMUSG00000035799, ENSMUSG00000036718, ENSMUSG00000026154, ENSMUSG00000046879, ENSMUSG00000007655, ENSMUSG00000024258, ENSMUSG00000042111, ENSMUSG00000022512, ENSMUSG00000024778,…	371	1782	20010	1.6344033325165404	0.6573179987000133	0.003684575860730419	0.003055154465892112
GOTERM_BP_4	GO:0019538~protein metabolic process	147	34.91686460807601	3.768757734525666E-4	ENSMUSG00000028581, ENSMUSG00000031077, ENSMUSG00000025352, ENSMUSG00000032041, ENSMUSG00000024145, ENSMUSG00000025355, ENSMUSG00000000058, ENSMUSG00000028864, ENSMUSG00000040102, ENSMUSG00000022488, ENSMUSG00000041396, ENSMUSG00000022528, ENSMUSG00000021835, ENSMUSG00000020901, ENSMUSG00000047496, ENSMUSG00000016757, ENSMUSG00000037216, ENSMUSG00000033933, ENSMUSG00000018930, ENSMUSG00000018899,…	371	6231	20010	1.2724266676356502	0.6578183941279351	0.003684575860730419	0.003055154465892112
GOTERM_BP_4	GO:0002702~positive regulation of production of molecular mediator of immune response	12	2.8503562945368173	3.8890460595750615E-4	ENSMUSG00000029771, ENSMUSG00000028581, ENSMUSG00000040296, ENSMUSG00000027398, ENSMUSG00000002603, ENSMUSG00000032691, ENSMUSG00000067235, ENSMUSG00000032508, ENSMUSG00000032041, ENSMUSG00000027995, ENSMUSG00000024990, ENSMUSG00000020641	371	173	20010	3.7411775703846817	0.6693347710503457	0.003789156177907894	0.003141869744704647
GOTERM_BP_4	GO:0031323~regulation of cellular metabolic process	158	37.52969121140142	4.268904448639861E-4	ENSMUSG00000033016, ENSMUSG00000032202, ENSMUSG00000055200, ENSMUSG00000028581, ENSMUSG00000031077, ENSMUSG00000025352, ENSMUSG00000032041, ENSMUSG00000000058, ENSMUSG00000028864, ENSMUSG00000049686, ENSMUSG00000025353, ENSMUSG00000045757, ENSMUSG00000003444, ENSMUSG00000044149, ENSMUSG00000022126, ENSMUSG00000022488, ENSMUSG00000039081, ENSMUSG00000041396, ENSMUSG00000022528, ENSMUSG00000021835,…	371	6811	20010	1.2511788248041755	0.703219544134609	0.004145062510710036	0.0034369780185465643
GOTERM_BP_4	GO:0045840~positive regulation of mitotic nuclear division	8	1.9002375296912115	4.3382873914776934E-4	ENSMUSG00000061878, ENSMUSG00000027398, ENSMUSG00000002603, ENSMUSG00000034509, ENSMUSG00000029999, ENSMUSG00000000489, ENSMUSG00000027399, ENSMUSG00000024401	371	74	20010	5.83084432141036	0.7090228581741751	0.004198104635630626	0.0034809591688761492
GOTERM_BP_4	GO:0050768~negative regulation of neurogenesis	18	4.275534441805226	4.4684670162081655E-4	ENSMUSG00000049580, ENSMUSG00000027398, ENSMUSG00000025352, ENSMUSG00000041607, ENSMUSG00000027500, ENSMUSG00000024176, ENSMUSG00000007655, ENSMUSG00000073802, ENSMUSG00000000627, ENSMUSG00000024778, ENSMUSG00000022528, ENSMUSG00000037032, ENSMUSG00000029838, ENSMUSG00000002603, ENSMUSG00000021835, ENSMUSG00000030538, ENSMUSG00000056758, ENSMUSG00000031137	371	362	20010	2.6818662417536596	0.7196069707456039	0.00430941988512279	0.003573258878384767
GOTERM_BP_4	GO:0097527~necroptotic signaling pathway	4	0.9501187648456058	4.849110675436552E-4	ENSMUSG00000031077, ENSMUSG00000024778, ENSMUSG00000037613, ENSMUSG00000024401	371	9	20010	23.971248876909257	0.7483979434227626	0.004660716172843578	0.003864544622755009
GOTERM_BP_4	GO:0051250~negative regulation of lymphocyte activation	12	2.8503562945368173	4.949337595700053E-4	ENSMUSG00000023249, ENSMUSG00000063281, ENSMUSG00000028581, ENSMUSG00000016496, ENSMUSG00000024778, ENSMUSG00000035914, ENSMUSG00000062593, ENSMUSG00000002603, ENSMUSG00000021835, ENSMUSG00000018899, ENSMUSG00000021125, ENSMUSG00000022488	371	178	20010	3.6360883127896058	0.7554743617821772	0.0047410321413355735	0.003931140534766474
GOTERM_BP_4	GO:0045428~regulation of nitric oxide biosynthetic process	8	1.9002375296912115	5.106911465019479E-4	ENSMUSG00000079685, ENSMUSG00000055148, ENSMUSG00000027398, ENSMUSG00000027995, ENSMUSG00000006235, ENSMUSG00000007655, ENSMUSG00000037405, ENSMUSG00000024401	371	76	20010	5.677401049794297	0.7661995800855261	0.00487555809328202	0.004042685955027165
GOTERM_BP_4	GO:0030522~intracellular receptor signaling pathway	14	3.32541567695962	5.367469958043462E-4	ENSMUSG00000055148, ENSMUSG00000078853, ENSMUSG00000041827, ENSMUSG00000025498, ENSMUSG00000046879, ENSMUSG00000047638, ENSMUSG00000069874, ENSMUSG00000024737, ENSMUSG00000047821, ENSMUSG00000040296, ENSMUSG00000046688, ENSMUSG00000015134, ENSMUSG00000056758, ENSMUSG00000035799	371	239	20010	3.1593905423541484	0.7829125840827241	0.005107174592185166	0.00423473633144633
GOTERM_BP_4	GO:0048608~reproductive structure development	24	5.7007125890736345	5.41638412417399E-4	ENSMUSG00000036856, ENSMUSG00000010797, ENSMUSG00000027381, ENSMUSG00000053113, ENSMUSG00000014813, ENSMUSG00000027820, ENSMUSG00000025355, ENSMUSG00000027996, ENSMUSG00000024176, ENSMUSG00000024990, ENSMUSG00000027399, ENSMUSG00000000489, ENSMUSG00000006235, ENSMUSG00000085925, ENSMUSG00000025856, ENSMUSG00000022528, ENSMUSG00000029838, ENSMUSG00000021835, ENSMUSG00000034394, ENSMUSG00000031349,…	371	581	20010	2.2279646116232352	0.7859142741289815	0.005136537611091667	0.0042590833829754815
GOTERM_BP_4	GO:1903426~regulation of reactive oxygen species biosynthetic process	10	2.375296912114014	5.649636481022158E-4	ENSMUSG00000032202, ENSMUSG00000079685, ENSMUSG00000055148, ENSMUSG00000027398, ENSMUSG00000027995, ENSMUSG00000006235, ENSMUSG00000007655, ENSMUSG00000037405, ENSMUSG00000024401, ENSMUSG00000021125	371	126	20010	4.280580156590939	0.7996672989076687	0.005339938800168784	0.004427738358382482
GOTERM_BP_4	GO:0001656~metanephros development	9	2.137767220902613	5.742318504389137E-4	ENSMUSG00000036856, ENSMUSG00000025856, ENSMUSG00000030110, ENSMUSG00000022528, ENSMUSG00000025352, ENSMUSG00000021835, ENSMUSG00000034394, ENSMUSG00000024176, ENSMUSG00000000489	371	101	20010	4.80611673027141	0.8048835760041133	0.00540793090242248	0.004484115641059624
GOTERM_BP_4	GO:0031334~positive regulation of protein complex assembly	17	4.038004750593824	5.759588975163485E-4	ENSMUSG00000027381, ENSMUSG00000032041, ENSMUSG00000020120, ENSMUSG00000007655, ENSMUSG00000003444, ENSMUSG00000024401, ENSMUSG00000022488, ENSMUSG00000024778, ENSMUSG00000021998, ENSMUSG00000002603, ENSMUSG00000032508, ENSMUSG00000035692, ENSMUSG00000033419, ENSMUSG00000055717, ENSMUSG00000027080, ENSMUSG00000037405, ENSMUSG00000035799	371	337	20010	2.7207723131803534	0.8058404681475605	0.00540793090242248	0.004484115641059624
GOTERM_BP_4	GO:0002695~negative regulation of leukocyte activation	13	3.0878859857482186	5.880043232533842E-4	ENSMUSG00000028581, ENSMUSG00000035914, ENSMUSG00000032193, ENSMUSG00000021125, ENSMUSG00000022488, ENSMUSG00000023249, ENSMUSG00000063281, ENSMUSG00000016496, ENSMUSG00000024778, ENSMUSG00000062593, ENSMUSG00000002603, ENSMUSG00000021835, ENSMUSG00000018899	371	211	20010	3.323028576538368	0.8123851936862563	0.005502869406762756	0.004562836179456359
GOTERM_BP_4	GO:0038061~NIK/NF-kappaB signaling	10	2.375296912114014	5.983506674530307E-4	ENSMUSG00000028581, ENSMUSG00000061878, ENSMUSG00000051439, ENSMUSG00000027398, ENSMUSG00000032691, ENSMUSG00000032041, ENSMUSG00000024079, ENSMUSG00000002983, ENSMUSG00000027995, ENSMUSG00000024401	371	127	20010	4.24687480102723	0.8178303968879062	0.005581336553783187	0.004627899096792456
GOTERM_BP_4	GO:0061458~reproductive system development	24	5.7007125890736345	6.302818849962697E-4	ENSMUSG00000036856, ENSMUSG00000010797, ENSMUSG00000027381, ENSMUSG00000053113, ENSMUSG00000014813, ENSMUSG00000027820, ENSMUSG00000025355, ENSMUSG00000027996, ENSMUSG00000024176, ENSMUSG00000024990, ENSMUSG00000027399, ENSMUSG00000000489, ENSMUSG00000006235, ENSMUSG00000085925, ENSMUSG00000025856, ENSMUSG00000022528, ENSMUSG00000029838, ENSMUSG00000021835, ENSMUSG00000034394, ENSMUSG00000031349,…	371	587	20010	2.2051915491534917	0.833659318575316	0.005859973734687541	0.004858937799693465
GOTERM_BP_4	GO:0051254~positive regulation of RNA metabolic process	54	12.826603325415679	6.37080274665346E-4	ENSMUSG00000033016, ENSMUSG00000055200, ENSMUSG00000033730, ENSMUSG00000031077, ENSMUSG00000003444, ENSMUSG00000044149, ENSMUSG00000022528, ENSMUSG00000021835, ENSMUSG00000017724, ENSMUSG00000018899, ENSMUSG00000035799, ENSMUSG00000028252, ENSMUSG00000026796, ENSMUSG00000000982, ENSMUSG00000002325, ENSMUSG00000024176, ENSMUSG00000040296, ENSMUSG00000002603, ENSMUSG00000029771, ENSMUSG00000010797,…	371	1821	20010	1.599399636762479	0.8368476706420389	0.005886619935114551	0.0048810321360053515
GOTERM_BP_4	GO:0044253~positive regulation of multicellular organismal metabolic process	6	1.4251781472684086	6.393552056064662E-4	ENSMUSG00000036856, ENSMUSG00000002603, ENSMUSG00000021835, ENSMUSG00000034839, ENSMUSG00000035385, ENSMUSG00000000489	371	38	20010	8.516101574691445	0.8379008818585183	0.005886619935114551	0.0048810321360053515
GOTERM_BP_4	GO:0010714~positive regulation of collagen metabolic process	6	1.4251781472684086	6.393552056064662E-4	ENSMUSG00000036856, ENSMUSG00000002603, ENSMUSG00000021835, ENSMUSG00000034839, ENSMUSG00000035385, ENSMUSG00000000489	371	38	20010	8.516101574691445	0.8379008818585183	0.005886619935114551	0.0048810321360053515
GOTERM_BP_4	GO:0044283~small molecule biosynthetic process	24	5.7007125890736345	6.701377107133265E-4	ENSMUSG00000027261, ENSMUSG00000036856, ENSMUSG00000055652, ENSMUSG00000061878, ENSMUSG00000058258, ENSMUSG00000027398, ENSMUSG00000021273, ENSMUSG00000006517, ENSMUSG00000001467, ENSMUSG00000024990, ENSMUSG00000020120, ENSMUSG00000003585, ENSMUSG00000043445, ENSMUSG00000024378, ENSMUSG00000024401, ENSMUSG00000037071, ENSMUSG00000093930, ENSMUSG00000045294, ENSMUSG00000031349, ENSMUSG00000015134,…	371	590	20010	2.193978710767966	0.8515015703134593	0.006150134796707787	0.005099531805073346
GOTERM_BP_4	GO:0060363~cranial suture morphogenesis	4	0.9501187648456058	6.832510713729547E-4	ENSMUSG00000002603, ENSMUSG00000021835, ENSMUSG00000045294, ENSMUSG00000035799	371	10	20010	21.574123989218332	0.8569432206664513	0.006250319286353879	0.005182602178034727
GOTERM_BP_4	GO:0048247~lymphocyte chemotaxis	7	1.66270783847981	6.907518771496186E-4	ENSMUSG00000034855, ENSMUSG00000019122, ENSMUSG00000035042, ENSMUSG00000035373, ENSMUSG00000035385, ENSMUSG00000000982, ENSMUSG00000018930	371	58	20010	6.509433962264151	0.8599657344280477	0.006298682982341874	0.005222704096781892
GOTERM_BP_4	GO:0034121~regulation of toll-like receptor signaling pathway	8	1.9002375296912115	6.968158276391705E-4	ENSMUSG00000051439, ENSMUSG00000032041, ENSMUSG00000025498, ENSMUSG00000027995, ENSMUSG00000007655, ENSMUSG00000018899, ENSMUSG00000022126, ENSMUSG00000020641	371	80	20010	5.393530997304583	0.8623625257742314	0.006333677410969457	0.005251720566775728
GOTERM_BP_4	GO:1900225~regulation of NLRP3 inflammasome complex assembly	6	1.4251781472684086	7.223827594322733E-4	ENSMUSG00000069874, ENSMUSG00000078853, ENSMUSG00000032508, ENSMUSG00000024079, ENSMUSG00000029073, ENSMUSG00000046879	371	39	20010	8.297739995853204	0.8720251631104556	0.006545155893582222	0.005427073023887684
GOTERM_BP_4	GO:0031324~negative regulation of cellular metabolic process	79	18.76484560570071	7.29206816389888E-4	ENSMUSG00000054793, ENSMUSG00000033016, ENSMUSG00000028864, ENSMUSG00000096472, ENSMUSG00000025353, ENSMUSG00000028307, ENSMUSG00000006235, ENSMUSG00000044149, ENSMUSG00000039081, ENSMUSG00000022488, ENSMUSG00000022528, ENSMUSG00000021835, ENSMUSG00000021638, ENSMUSG00000033933, ENSMUSG00000034422, ENSMUSG00000093769, ENSMUSG00000018899, ENSMUSG00000035799, ENSMUSG00000028252, ENSMUSG00000055652,…	371	2973	20010	1.4331952532359973	0.8744875301972967	0.006586010770251528	0.005460948824964272
GOTERM_BP_4	GO:0045765~regulation of angiogenesis	17	4.038004750593824	7.443696925377079E-4	ENSMUSG00000034855, ENSMUSG00000061878, ENSMUSG00000055148, ENSMUSG00000027398, ENSMUSG00000027996, ENSMUSG00000028864, ENSMUSG00000027399, ENSMUSG00000024401, ENSMUSG00000015340, ENSMUSG00000040364, ENSMUSG00000029838, ENSMUSG00000035042, ENSMUSG00000034394, ENSMUSG00000035385, ENSMUSG00000030538, ENSMUSG00000037568, ENSMUSG00000056758	371	345	20010	2.6576819407008085	0.8797906357448588	0.006696059594058839	0.005552198447235431
GOTERM_BP_4	GO:0030856~regulation of epithelial cell differentiation	12	2.8503562945368173	7.46716131323644E-4	ENSMUSG00000073802, ENSMUSG00000047821, ENSMUSG00000043895, ENSMUSG00000027398, ENSMUSG00000022528, ENSMUSG00000021835, ENSMUSG00000034394, ENSMUSG00000017724, ENSMUSG00000027399, ENSMUSG00000033933, ENSMUSG00000007655, ENSMUSG00000024401	371	187	20010	3.4610894100350262	0.8805910297732018	0.006696059594058839	0.005552198447235431
GOTERM_BP_4	GO:0044259~multicellular organismal macromolecule metabolic process	10	2.375296912114014	7.484523553288967E-4	ENSMUSG00000036856, ENSMUSG00000027947, ENSMUSG00000002603, ENSMUSG00000021835, ENSMUSG00000034839, ENSMUSG00000035385, ENSMUSG00000025355, ENSMUSG00000000489, ENSMUSG00000047638, ENSMUSG00000050578	371	131	20010	4.117199234583651	0.8811798419760091	0.006696059594058839	0.005552198447235431
GOTERM_BP_4	GO:0006644~phospholipid metabolic process	19	4.513064133016627	8.307756646634492E-4	ENSMUSG00000058258, ENSMUSG00000053113, ENSMUSG00000024145, ENSMUSG00000032193, ENSMUSG00000021273, ENSMUSG00000006517, ENSMUSG00000010607, ENSMUSG00000020120, ENSMUSG00000020593, ENSMUSG00000000489, ENSMUSG00000043445, ENSMUSG00000047638, ENSMUSG00000093930, ENSMUSG00000025856, ENSMUSG00000002603, ENSMUSG00000044254, ENSMUSG00000020901, ENSMUSG00000039611, ENSMUSG00000018547	371	417	20010	2.457484147452927	0.9060073886813529	0.00740926885883233	0.006143573018624064
GOTERM_BP_4	GO:0071702~organic substance transport	74	17.577197149643705	8.455290126353967E-4	ENSMUSG00000031596, ENSMUSG00000032202, ENSMUSG00000028581, ENSMUSG00000050192, ENSMUSG00000049686, ENSMUSG00000001467, ENSMUSG00000029236, ENSMUSG00000022048, ENSMUSG00000021998, ENSMUSG00000021835, ENSMUSG00000021638, ENSMUSG00000033419, ENSMUSG00000032769, ENSMUSG00000028270, ENSMUSG00000070526, ENSMUSG00000033933, ENSMUSG00000075284, ENSMUSG00000081044, ENSMUSG00000034936, ENSMUSG00000023043,…	371	2751	20010	1.4508225874247151	0.9098740900850975	0.007496829165100793	0.0062161757470906055
GOTERM_BP_4	GO:0050920~regulation of chemotaxis	14	3.32541567695962	8.480575133252676E-4	ENSMUSG00000034855, ENSMUSG00000027398, ENSMUSG00000032041, ENSMUSG00000001741, ENSMUSG00000000982, ENSMUSG00000000489, ENSMUSG00000022488, ENSMUSG00000000627, ENSMUSG00000029838, ENSMUSG00000002603, ENSMUSG00000035042, ENSMUSG00000035373, ENSMUSG00000035385, ENSMUSG00000014599	371	251	20010	3.0083439825603246	0.910520637634798	0.007496829165100793	0.0062161757470906055
GOTERM_BP_4	GO:0045834~positive regulation of lipid metabolic process	13	3.0878859857482186	8.484987666651865E-4	ENSMUSG00000036856, ENSMUSG00000055652, ENSMUSG00000027398, ENSMUSG00000032193, ENSMUSG00000027399, ENSMUSG00000000489, ENSMUSG00000003585, ENSMUSG00000047638, ENSMUSG00000024378, ENSMUSG00000024401, ENSMUSG00000037071, ENSMUSG00000002603, ENSMUSG00000035799	371	220	20010	3.187086498407253	0.9106329917318289	0.007496829165100793	0.0062161757470906055
GOTERM_BP_4	GO:0043491~protein kinase B signaling	16	3.800475059382423	8.779184396541826E-4	ENSMUSG00000030110, ENSMUSG00000027398, ENSMUSG00000028864, ENSMUSG00000000982, ENSMUSG00000041801, ENSMUSG00000000489, ENSMUSG00000024401, ENSMUSG00000025856, ENSMUSG00000041046, ENSMUSG00000002603, ENSMUSG00000002504, ENSMUSG00000020901, ENSMUSG00000035042, ENSMUSG00000035385, ENSMUSG00000030538, ENSMUSG00000035799	371	317	20010	2.7222869387026285	0.9178143841338706	0.0077327491046939615	0.006411794424595099
GOTERM_BP_4	GO:0048545~response to steroid hormone	18	4.275534441805226	8.871716961146078E-4	ENSMUSG00000014813, ENSMUSG00000041607, ENSMUSG00000027995, ENSMUSG00000049511, ENSMUSG00000054381, ENSMUSG00000045757, ENSMUSG00000007655, ENSMUSG00000022126, ENSMUSG00000024401, ENSMUSG00000022512, ENSMUSG00000015340, ENSMUSG00000022358, ENSMUSG00000024778, ENSMUSG00000002603, ENSMUSG00000021835, ENSMUSG00000035385, ENSMUSG00000056758, ENSMUSG00000058427	371	385	20010	2.521650855882662	0.9199515938406283	0.007790134183475491	0.006459376639303579
GOTERM_BP_4	GO:0097190~apoptotic signaling pathway	26	6.175771971496437	9.002866734588239E-4	ENSMUSG00000031077, ENSMUSG00000027398, ENSMUSG00000027996, ENSMUSG00000000552, ENSMUSG00000028864, ENSMUSG00000096472, ENSMUSG00000027399, ENSMUSG00000029535, ENSMUSG00000024401, ENSMUSG00000021835, ENSMUSG00000010751, ENSMUSG00000037613, ENSMUSG00000053175, ENSMUSG00000089929, ENSMUSG00000036856, ENSMUSG00000027381, ENSMUSG00000030110, ENSMUSG00000023043, ENSMUSG00000041801, ENSMUSG00000007655,…	371	679	20010	2.0652696013242875	0.9228859078534837	0.007870834520235659	0.006526291259485384
GOTERM_BP_4	GO:0060429~epithelium development	45	10.688836104513063	9.035547450862372E-4	ENSMUSG00000033016, ENSMUSG00000010797, ENSMUSG00000055148, ENSMUSG00000027398, ENSMUSG00000025352, ENSMUSG00000014813, ENSMUSG00000027996, ENSMUSG00000028864, ENSMUSG00000049686, ENSMUSG00000027399, ENSMUSG00000006235, ENSMUSG00000024401, ENSMUSG00000039395, ENSMUSG00000043895, ENSMUSG00000025856, ENSMUSG00000022528, ENSMUSG00000021835, ENSMUSG00000032508, ENSMUSG00000039457, ENSMUSG00000014599,…	371	1457	20010	1.6658125935395074	0.9236002071884122	0.007870834520235659	0.006526291259485384
GOTERM_BP_4	GO:0070169~positive regulation of biomineral tissue development	7	1.66270783847981	9.046618235912338E-4	ENSMUSG00000036856, ENSMUSG00000035914, ENSMUSG00000029838, ENSMUSG00000002603, ENSMUSG00000058488, ENSMUSG00000021835, ENSMUSG00000035692	371	61	20010	6.1892978657593565	0.9238406774205771	0.007870834520235659	0.006526291259485384
GOTERM_BP_4	GO:0071705~nitrogen compound transport	64	15.201900237529692	9.18103438136184E-4	ENSMUSG00000031596, ENSMUSG00000032202, ENSMUSG00000028581, ENSMUSG00000050192, ENSMUSG00000049686, ENSMUSG00000001467, ENSMUSG00000029236, ENSMUSG00000022048, ENSMUSG00000021998, ENSMUSG00000021835, ENSMUSG00000033419, ENSMUSG00000032769, ENSMUSG00000028270, ENSMUSG00000070526, ENSMUSG00000033933, ENSMUSG00000075284, ENSMUSG00000081044, ENSMUSG00000034936, ENSMUSG00000023043, ENSMUSG00000046879,…	371	2302	20010	1.4995047081993627	0.9267006883473485	0.007963427687492206	0.006603067105375787
GOTERM_BP_4	GO:2000379~positive regulation of reactive oxygen species metabolic process	10	2.375296912114014	9.279183504665298E-4	ENSMUSG00000032202, ENSMUSG00000079685, ENSMUSG00000055148, ENSMUSG00000027398, ENSMUSG00000002603, ENSMUSG00000027995, ENSMUSG00000000489, ENSMUSG00000037405, ENSMUSG00000022126, ENSMUSG00000024401	371	135	20010	3.9952081461515423	0.9287209828129115	0.008024096374095067	0.006653372002281288
GOTERM_BP_4	GO:0031667~response to nutrient levels	24	5.7007125890736345	9.471396535461556E-4	ENSMUSG00000036856, ENSMUSG00000028278, ENSMUSG00000029482, ENSMUSG00000058488, ENSMUSG00000014813, ENSMUSG00000024079, ENSMUSG00000027996, ENSMUSG00000032193, ENSMUSG00000096472, ENSMUSG00000023043, ENSMUSG00000027399, ENSMUSG00000047638, ENSMUSG00000024401, ENSMUSG00000073802, ENSMUSG00000015340, ENSMUSG00000024778, ENSMUSG00000002603, ENSMUSG00000044254, ENSMUSG00000047496, ENSMUSG00000035385,…	371	605	20010	2.1395825443852887	0.9325176507407146	0.008165491861632766	0.006770613462773882
GOTERM_BP_4	GO:0002460~adaptive immune response based on somatic recombination of immune receptors built from immunoglobulin superfamily domains	23	5.463182897862233	9.534669023660987E-4	ENSMUSG00000032202, ENSMUSG00000053175, ENSMUSG00000079685, ENSMUSG00000031077, ENSMUSG00000027398, ENSMUSG00000032691, ENSMUSG00000025498, ENSMUSG00000002983, ENSMUSG00000024401, ENSMUSG00000020641, ENSMUSG00000022488, ENSMUSG00000023249, ENSMUSG00000027947, ENSMUSG00000016496, ENSMUSG00000024778, ENSMUSG00000062593, ENSMUSG00000002603, ENSMUSG00000072620, ENSMUSG00000067235, ENSMUSG00000032508,…	371	568	20010	2.184000227781785	0.9337226688380866	0.008195206456892902	0.006795252032270775
GOTERM_BP_4	GO:0031214~biomineral tissue development	12	2.8503562945368173	9.67633002267886E-4	ENSMUSG00000036856, ENSMUSG00000035914, ENSMUSG00000029838, ENSMUSG00000002603, ENSMUSG00000058488, ENSMUSG00000021835, ENSMUSG00000020846, ENSMUSG00000035692, ENSMUSG00000037465, ENSMUSG00000020077, ENSMUSG00000035799, ENSMUSG00000050578	371	193	20010	3.3534907755261654	0.9363431702068864	0.008291915335699203	0.006875440519126335
GOTERM_BP_4	GO:0045824~negative regulation of innate immune response	10	2.375296912114014	9.778461436960916E-4	ENSMUSG00000002603, ENSMUSG00000039982, ENSMUSG00000067235, ENSMUSG00000035692, ENSMUSG00000030966, ENSMUSG00000016757, ENSMUSG00000030107, ENSMUSG00000073489, ENSMUSG00000034422, ENSMUSG00000022126	371	136	20010	3.9658316156651345	0.9381679435728725	0.008350760988128945	0.006924233803513596
GOTERM_BP_4	GO:0080090~regulation of primary metabolic process	154	36.57957244655582	9.803705342829763E-4	ENSMUSG00000033016, ENSMUSG00000055200, ENSMUSG00000028581, ENSMUSG00000031077, ENSMUSG00000025352, ENSMUSG00000032041, ENSMUSG00000000058, ENSMUSG00000028864, ENSMUSG00000049686, ENSMUSG00000025353, ENSMUSG00000045757, ENSMUSG00000003444, ENSMUSG00000044149, ENSMUSG00000022126, ENSMUSG00000022488, ENSMUSG00000039081, ENSMUSG00000041396, ENSMUSG00000022528, ENSMUSG00000021835, ENSMUSG00000020901,…	371	6719	20010	1.2362014787690216	0.9386108559553232	0.008350760988128945	0.006924233803513596
GOTERM_BP_4	GO:0032102~negative regulation of response to external stimulus	18	4.275534441805226	9.906133264806067E-4	ENSMUSG00000036856, ENSMUSG00000035914, ENSMUSG00000053113, ENSMUSG00000078853, ENSMUSG00000032691, ENSMUSG00000028864, ENSMUSG00000000489, ENSMUSG00000046879, ENSMUSG00000047638, ENSMUSG00000022126, ENSMUSG00000024401, ENSMUSG00000021125, ENSMUSG00000069874, ENSMUSG00000000627, ENSMUSG00000025856, ENSMUSG00000062593, ENSMUSG00000035385, ENSMUSG00000017697	371	389	20010	2.495721284099807	0.9403756813236611	0.008400149412788513	0.006965185400621477
GOTERM_BP_4	GO:1904018~positive regulation of vasculature development	13	3.0878859857482186	9.920738849549878E-4	ENSMUSG00000061878, ENSMUSG00000027398, ENSMUSG00000027996, ENSMUSG00000028864, ENSMUSG00000027399, ENSMUSG00000000489, ENSMUSG00000015340, ENSMUSG00000027947, ENSMUSG00000040364, ENSMUSG00000035042, ENSMUSG00000030538, ENSMUSG00000037568, ENSMUSG00000056758	371	224	20010	3.1301742395071233	0.9406231683889622	0.008400149412788513	0.006965185400621477
GOTERM_BP_4	GO:0032481~positive regulation of type I interferon production	8	1.9002375296912115	0.0010008768828240857	ENSMUSG00000029771, ENSMUSG00000040296, ENSMUSG00000051439, ENSMUSG00000032508, ENSMUSG00000035692, ENSMUSG00000025498, ENSMUSG00000027995, ENSMUSG00000018899	371	85	20010	5.076264468051372	0.9420932128306523	0.008449539263010458	0.0070061381797686
GOTERM_BP_4	GO:0008299~isoprenoid biosynthetic process	6	1.4251781472684086	0.0010200577339502732	ENSMUSG00000058258, ENSMUSG00000093930, ENSMUSG00000021273, ENSMUSG00000006517, ENSMUSG00000015134, ENSMUSG00000033105	371	42	20010	7.70504428186369	0.945171513692071	0.008585988914463098	0.007119278681623356
GOTERM_BP_4	GO:0051962~positive regulation of nervous system development	27	6.413301662707839	0.0010389797744580478	ENSMUSG00000033214, ENSMUSG00000032860, ENSMUSG00000010797, ENSMUSG00000029371, ENSMUSG00000027398, ENSMUSG00000028864, ENSMUSG00000031391, ENSMUSG00000027995, ENSMUSG00000006235, ENSMUSG00000024401, ENSMUSG00000037032, ENSMUSG00000022528, ENSMUSG00000029838, ENSMUSG00000021835, ENSMUSG00000014599, ENSMUSG00000033419, ENSMUSG00000061878, ENSMUSG00000030110, ENSMUSG00000027820, ENSMUSG00000027500,…	371	725	20010	2.008625336927224	0.9480479489824792	0.00871946152900633	0.007229950701907182
GOTERM_BP_4	GO:0072001~renal system development	18	4.275534441805226	0.00104526102959243	ENSMUSG00000036856, ENSMUSG00000032036, ENSMUSG00000031077, ENSMUSG00000027381, ENSMUSG00000030110, ENSMUSG00000025352, ENSMUSG00000027820, ENSMUSG00000024176, ENSMUSG00000024990, ENSMUSG00000000489, ENSMUSG00000021125, ENSMUSG00000027947, ENSMUSG00000025856, ENSMUSG00000022528, ENSMUSG00000002603, ENSMUSG00000044254, ENSMUSG00000021835, ENSMUSG00000034394	371	391	20010	2.482955446329475	0.9489690462841718	0.008727707579622414	0.0072367881125937695
GOTERM_BP_4	GO:0050680~negative regulation of epithelial cell proliferation	12	2.8503562945368173	0.0010460978153431434	ENSMUSG00000033016, ENSMUSG00000073802, ENSMUSG00000029838, ENSMUSG00000002603, ENSMUSG00000021835, ENSMUSG00000017724, ENSMUSG00000035385, ENSMUSG00000027996, ENSMUSG00000000058, ENSMUSG00000071856, ENSMUSG00000007655, ENSMUSG00000024401	371	195	20010	3.3190959983412816	0.9490905157750154	0.008727707579622414	0.0072367881125937695
GOTERM_BP_4	GO:0072273~metanephric nephron morphogenesis	5	1.187648456057007	0.001069814971350507	ENSMUSG00000036856, ENSMUSG00000022528, ENSMUSG00000021835, ENSMUSG00000034394, ENSMUSG00000024176	371	25	20010	10.787061994609164	0.9524157194396508	0.00889948419149764	0.007379220811157445
GOTERM_BP_4	GO:0050769~positive regulation of neurogenesis	25	5.938242280285035	0.0011211500033284762	ENSMUSG00000032860, ENSMUSG00000010797, ENSMUSG00000029371, ENSMUSG00000027398, ENSMUSG00000028864, ENSMUSG00000031391, ENSMUSG00000027995, ENSMUSG00000006235, ENSMUSG00000024401, ENSMUSG00000037032, ENSMUSG00000022528, ENSMUSG00000029838, ENSMUSG00000021835, ENSMUSG00000014599, ENSMUSG00000033419, ENSMUSG00000061878, ENSMUSG00000030110, ENSMUSG00000027820, ENSMUSG00000027500, ENSMUSG00000024176,…	371	651	20010	2.071248462866583	0.9588882433001901	0.00929933457571287	0.007710766349422377
GOTERM_BP_4	GO:0070302~regulation of stress-activated protein kinase signaling cascade	14	3.32541567695962	0.0011283385295372782	ENSMUSG00000061878, ENSMUSG00000027398, ENSMUSG00000032041, ENSMUSG00000024079, ENSMUSG00000027996, ENSMUSG00000028864, ENSMUSG00000027399, ENSMUSG00000024401, ENSMUSG00000026875, ENSMUSG00000024778, ENSMUSG00000021835, ENSMUSG00000032508, ENSMUSG00000015312, ENSMUSG00000037613	371	259	20010	2.9154221607051793	0.9597214227319296	0.009331753245737083	0.007737647067379184
GOTERM_BP_4	GO:0032689~negative regulation of interferon-gamma production	6	1.4251781472684086	0.0011370018672842302	ENSMUSG00000028581, ENSMUSG00000016496, ENSMUSG00000035914, ENSMUSG00000062593, ENSMUSG00000046879, ENSMUSG00000047638	371	43	20010	7.5258572055412785	0.9607031406279627	0.009376145833111986	0.00777445624615507
GOTERM_BP_4	GO:0001649~osteoblast differentiation	13	3.0878859857482186	0.0011554505956445896	ENSMUSG00000033016, ENSMUSG00000036856, ENSMUSG00000035914, ENSMUSG00000025492, ENSMUSG00000027996, ENSMUSG00000040711, ENSMUSG00000000982, ENSMUSG00000024176, ENSMUSG00000005124, ENSMUSG00000024401, ENSMUSG00000021835, ENSMUSG00000073489, ENSMUSG00000035799	371	228	20010	3.075258901971911	0.9627147525121791	0.009500742614476466	0.00787776865643233
GOTERM_BP_4	GO:0002698~negative regulation of immune effector process	12	2.8503562945368173	0.0011948032935961603	ENSMUSG00000069874, ENSMUSG00000023249, ENSMUSG00000063281, ENSMUSG00000062593, ENSMUSG00000002603, ENSMUSG00000078853, ENSMUSG00000067235, ENSMUSG00000046879, ENSMUSG00000018899, ENSMUSG00000035799, ENSMUSG00000024401, ENSMUSG00000022488	371	198	20010	3.2688066650330803	0.966668343439554	0.009791814688457202	0.008119118049233933
GOTERM_BP_4	GO:0051173~positive regulation of nitrogen compound metabolic process	63	14.964370546318289	0.001197733395987032	ENSMUSG00000033016, ENSMUSG00000055200, ENSMUSG00000033730, ENSMUSG00000031077, ENSMUSG00000050192, ENSMUSG00000028864, ENSMUSG00000049686, ENSMUSG00000003444, ENSMUSG00000044149, ENSMUSG00000022528, ENSMUSG00000021835, ENSMUSG00000017724, ENSMUSG00000018899, ENSMUSG00000035799, ENSMUSG00000028252, ENSMUSG00000079685, ENSMUSG00000026796, ENSMUSG00000000982, ENSMUSG00000002325, ENSMUSG00000024176,…	371	2281	20010	1.4896644139859212	0.9669453759464389	0.009791814688457202	0.008119118049233933
GOTERM_BP_4	GO:1904415~regulation of xenophagy	4	0.9501187648456058	0.0012186270492778651	ENSMUSG00000069874, ENSMUSG00000078853, ENSMUSG00000027995, ENSMUSG00000046879	371	12	20010	17.978436657681943	0.9688552055257493	0.00990569701484436	0.008213546312132811
GOTERM_BP_4	GO:1904417~positive regulation of xenophagy	4	0.9501187648456058	0.0012186270492778651	ENSMUSG00000069874, ENSMUSG00000078853, ENSMUSG00000027995, ENSMUSG00000046879	371	12	20010	17.978436657681943	0.9688552055257493	0.00990569701484436	0.008213546312132811
GOTERM_BP_4	GO:0032729~positive regulation of interferon-gamma production	8	1.9002375296912115	0.0012280890970476173	ENSMUSG00000053175, ENSMUSG00000079685, ENSMUSG00000031077, ENSMUSG00000051439, ENSMUSG00000035914, ENSMUSG00000027398, ENSMUSG00000035692, ENSMUSG00000024401	371	88	20010	4.90320999754962	0.9696834241337365	0.009954169461824706	0.008253738404374157
GOTERM_BP_4	GO:0033630~positive regulation of cell adhesion mediated by integrin	5	1.187648456057007	0.001246055175073735	ENSMUSG00000030110, ENSMUSG00000035042, ENSMUSG00000034394, ENSMUSG00000030538, ENSMUSG00000022488	371	26	20010	10.372174994816504	0.9711958976459893	0.010071099355354477	0.00835069363067881
GOTERM_BP_4	GO:2001233~regulation of apoptotic signaling pathway	20	4.750593824228028	0.0012933030642643057	ENSMUSG00000036856, ENSMUSG00000031077, ENSMUSG00000027381, ENSMUSG00000030110, ENSMUSG00000027398, ENSMUSG00000000552, ENSMUSG00000027996, ENSMUSG00000028864, ENSMUSG00000096472, ENSMUSG00000007655, ENSMUSG00000029535, ENSMUSG00000024401, ENSMUSG00000026875, ENSMUSG00000024778, ENSMUSG00000021835, ENSMUSG00000031429, ENSMUSG00000010751, ENSMUSG00000033933, ENSMUSG00000037405, ENSMUSG00000037613	371	471	20010	2.2902467079849607	0.9748231055372119	0.01042336322331997	0.008642781667420671
GOTERM_BP_4	GO:0002688~regulation of leukocyte chemotaxis	10	2.375296912114014	0.00132514289022939	ENSMUSG00000034855, ENSMUSG00000027398, ENSMUSG00000029838, ENSMUSG00000035042, ENSMUSG00000035373, ENSMUSG00000032041, ENSMUSG00000014599, ENSMUSG00000035385, ENSMUSG00000000982, ENSMUSG00000022488	371	142	20010	3.7982612657074526	0.9770062225856999	0.010649806561306822	0.008830542593364778
GOTERM_BP_4	GO:0048659~smooth muscle cell proliferation	12	2.8503562945368173	0.001341112964602671	ENSMUSG00000027947, ENSMUSG00000043895, ENSMUSG00000032387, ENSMUSG00000002603, ENSMUSG00000021835, ENSMUSG00000035042, ENSMUSG00000032508, ENSMUSG00000049511, ENSMUSG00000000489, ENSMUSG00000005124, ENSMUSG00000007655, ENSMUSG00000024401	371	201	20010	3.220018505853482	0.9780288963578467	0.010747792631815772	0.00891179009435972
GOTERM_BP_4	GO:0048660~regulation of smooth muscle cell proliferation	12	2.8503562945368173	0.0013978294917103963	ENSMUSG00000027947, ENSMUSG00000043895, ENSMUSG00000032387, ENSMUSG00000002603, ENSMUSG00000021835, ENSMUSG00000035042, ENSMUSG00000032508, ENSMUSG00000049511, ENSMUSG00000000489, ENSMUSG00000005124, ENSMUSG00000007655, ENSMUSG00000024401	371	202	20010	3.20407782018094	0.9813070149841516	0.011159072874561507	0.009252812974021299
GOTERM_BP_4	GO:0042832~defense response to protozoan	6	1.4251781472684086	0.001400277334347437	ENSMUSG00000053175, ENSMUSG00000069874, ENSMUSG00000078853, ENSMUSG00000032508, ENSMUSG00000028268, ENSMUSG00000028270	371	45	20010	7.191374663072777	0.9814369239046599	0.011159072874561507	0.009252812974021299
GOTERM_BP_4	GO:1903900~regulation of viral life cycle	13	3.0878859857482186	0.0014944334375738204	ENSMUSG00000024691, ENSMUSG00000041827, ENSMUSG00000025492, ENSMUSG00000024079, ENSMUSG00000000982, ENSMUSG00000028268, ENSMUSG00000024401, ENSMUSG00000020641, ENSMUSG00000035042, ENSMUSG00000035692, ENSMUSG00000030966, ENSMUSG00000073489, ENSMUSG00000056758	371	235	20010	2.9836554453174284	0.9858046837785731	0.011876153994127149	0.00984739798669453
GOTERM_BP_4	GO:0032733~positive regulation of interleukin-10 production	6	1.4251781472684086	0.0015475645717750732	ENSMUSG00000053175, ENSMUSG00000016496, ENSMUSG00000015396, ENSMUSG00000035692, ENSMUSG00000028864, ENSMUSG00000027995	371	46	20010	7.035040431266847	0.9877989290791386	0.012264125923955664	0.01016909421954707
GOTERM_BP_4	GO:0031652~positive regulation of heat generation	4	0.9501187648456058	0.0015625970338260698	ENSMUSG00000027398, ENSMUSG00000035042, ENSMUSG00000029236, ENSMUSG00000024401	371	13	20010	16.59547999170641	0.9883105144890884	0.01231464975411404	0.010210987265362046
GOTERM_BP_4	GO:0072216~positive regulation of metanephros development	4	0.9501187648456058	0.0015625970338260698	ENSMUSG00000025856, ENSMUSG00000030110, ENSMUSG00000034394, ENSMUSG00000000489	371	13	20010	16.59547999170641	0.9883105144890884	0.01231464975411404	0.010210987265362046
GOTERM_BP_4	GO:0032890~regulation of organic acid transport	8	1.9002375296912115	0.0015917087804959088	ENSMUSG00000032860, ENSMUSG00000027398, ENSMUSG00000049511, ENSMUSG00000019935, ENSMUSG00000027399, ENSMUSG00000024401, ENSMUSG00000022048, ENSMUSG00000021125	371	92	20010	4.690026954177898	0.9892410710109761	0.012509423979311771	0.010372488986712291
GOTERM_BP_4	GO:0032653~regulation of interleukin-10 production	7	1.66270783847981	0.0016007459917820452	ENSMUSG00000053175, ENSMUSG00000016496, ENSMUSG00000015396, ENSMUSG00000062593, ENSMUSG00000035692, ENSMUSG00000028864, ENSMUSG00000027995	371	68	20010	5.552164261931187	0.9895145976096743	0.012545791588484623	0.010402644062297092
GOTERM_BP_4	GO:0070201~regulation of establishment of protein localization	26	6.175771971496437	0.0016943598647008646	ENSMUSG00000027398, ENSMUSG00000027995, ENSMUSG00000049686, ENSMUSG00000001467, ENSMUSG00000027399, ENSMUSG00000029236, ENSMUSG00000047638, ENSMUSG00000020641, ENSMUSG00000024401, ENSMUSG00000021998, ENSMUSG00000037032, ENSMUSG00000021835, ENSMUSG00000045294, ENSMUSG00000033419, ENSMUSG00000032769, ENSMUSG00000070526, ENSMUSG00000050578, ENSMUSG00000075284, ENSMUSG00000029482, ENSMUSG00000024990,…	371	711	20010	1.972317945568483	0.991969770937766	0.013243004986466923	0.01098075527700368
GOTERM_BP_4	GO:0032663~regulation of interleukin-2 production	7	1.66270783847981	0.001726396252521999	ENSMUSG00000028581, ENSMUSG00000015396, ENSMUSG00000035914, ENSMUSG00000027398, ENSMUSG00000062593, ENSMUSG00000027399, ENSMUSG00000047638	371	69	20010	5.471698113207547	0.9926704554930706	0.013419664859084938	0.011127237048359006
GOTERM_BP_4	GO:0032613~interleukin-10 production	7	1.66270783847981	0.001726396252521999	ENSMUSG00000053175, ENSMUSG00000016496, ENSMUSG00000015396, ENSMUSG00000062593, ENSMUSG00000035692, ENSMUSG00000028864, ENSMUSG00000027995	371	69	20010	5.471698113207547	0.9926704554930706	0.013419664859084938	0.011127237048359006
GOTERM_BP_4	GO:2000377~regulation of reactive oxygen species metabolic process	13	3.0878859857482186	0.0017854996658792344	ENSMUSG00000032202, ENSMUSG00000079685, ENSMUSG00000055148, ENSMUSG00000027398, ENSMUSG00000027995, ENSMUSG00000000489, ENSMUSG00000006235, ENSMUSG00000007655, ENSMUSG00000022126, ENSMUSG00000024401, ENSMUSG00000021125, ENSMUSG00000002603, ENSMUSG00000037405	371	240	20010	2.9214959568733154	0.9938066980257692	0.013841271251843111	0.01147682210302211
GOTERM_BP_4	GO:0006638~neutral lipid metabolic process	10	2.375296912114014	0.001849281699919927	ENSMUSG00000020334, ENSMUSG00000028252, ENSMUSG00000037071, ENSMUSG00000044254, ENSMUSG00000045294, ENSMUSG00000032193, ENSMUSG00000020593, ENSMUSG00000047638, ENSMUSG00000053846, ENSMUSG00000007655	371	149	20010	3.6198194612782433	0.9948361722810545	0.01429675662030487	0.01185449872312801
GOTERM_BP_4	GO:0001822~kidney development	17	4.038004750593824	0.0018690787515126654	ENSMUSG00000036856, ENSMUSG00000032036, ENSMUSG00000031077, ENSMUSG00000027381, ENSMUSG00000030110, ENSMUSG00000025352, ENSMUSG00000027820, ENSMUSG00000024176, ENSMUSG00000000489, ENSMUSG00000021125, ENSMUSG00000027947, ENSMUSG00000025856, ENSMUSG00000022528, ENSMUSG00000002603, ENSMUSG00000044254, ENSMUSG00000021835, ENSMUSG00000034394	371	377	20010	2.4320962056811113	0.9951194857677488	0.014410647826703342	0.011948934349101294
GOTERM_BP_4	GO:0009887~animal organ morphogenesis	38	9.026128266033254	0.001933127145346233	ENSMUSG00000033016, ENSMUSG00000010797, ENSMUSG00000032387, ENSMUSG00000049580, ENSMUSG00000075012, ENSMUSG00000025352, ENSMUSG00000014813, ENSMUSG00000027996, ENSMUSG00000029999, ENSMUSG00000028864, ENSMUSG00000006235, ENSMUSG00000024401, ENSMUSG00000025856, ENSMUSG00000022528, ENSMUSG00000029838, ENSMUSG00000021835, ENSMUSG00000020846, ENSMUSG00000045294, ENSMUSG00000014599, ENSMUSG00000017724,…	371	1212	20010	1.6910410717621627	0.9959338937960928	0.014848548482992842	0.012312030183261902
GOTERM_BP_4	GO:0007399~nervous system development	72	17.102137767220903	0.0019363133522637412	ENSMUSG00000033214, ENSMUSG00000033730, ENSMUSG00000040907, ENSMUSG00000004891, ENSMUSG00000025352, ENSMUSG00000028864, ENSMUSG00000031391, ENSMUSG00000006235, ENSMUSG00000022048, ENSMUSG00000022488, ENSMUSG00000027858, ENSMUSG00000029838, ENSMUSG00000022528, ENSMUSG00000021835, ENSMUSG00000017724, ENSMUSG00000033419, ENSMUSG00000033933, ENSMUSG00000035799, ENSMUSG00000032036, ENSMUSG00000036718,…	371	2745	20010	1.41469665503071	0.9959706563188798	0.014848548482992842	0.012312030183261902
GOTERM_BP_4	GO:0009306~protein secretion	19	4.513064133016627	0.0019611992341541356	ENSMUSG00000032202, ENSMUSG00000027398, ENSMUSG00000029482, ENSMUSG00000027995, ENSMUSG00000049686, ENSMUSG00000001467, ENSMUSG00000024990, ENSMUSG00000020120, ENSMUSG00000027399, ENSMUSG00000029236, ENSMUSG00000047638, ENSMUSG00000024401, ENSMUSG00000020641, ENSMUSG00000037032, ENSMUSG00000002603, ENSMUSG00000035042, ENSMUSG00000032769, ENSMUSG00000074811, ENSMUSG00000050578	371	451	20010	2.272219267157141	0.9962465893682558	0.014922150045559303	0.01237305868452527
GOTERM_BP_4	GO:1903726~negative regulation of phospholipid metabolic process	4	0.9501187648456058	0.0019616464383266008	ENSMUSG00000025856, ENSMUSG00000020593, ENSMUSG00000000489, ENSMUSG00000018547	371	14	20010	15.410088563727378	0.9962513711536374	0.014922150045559303	0.01237305868452527
GOTERM_BP_4	GO:0072683~T cell extravasation	4	0.9501187648456058	0.0019616464383266008	ENSMUSG00000031077, ENSMUSG00000035042, ENSMUSG00000035385, ENSMUSG00000037405	371	14	20010	15.410088563727378	0.9962513711536374	0.014922150045559303	0.01237305868452527
GOTERM_BP_4	GO:0009892~negative regulation of metabolic process	84	19.95249406175772	0.0019992227423993605	ENSMUSG00000054793, ENSMUSG00000033016, ENSMUSG00000028864, ENSMUSG00000096472, ENSMUSG00000025353, ENSMUSG00000001467, ENSMUSG00000028307, ENSMUSG00000006235, ENSMUSG00000044149, ENSMUSG00000039081, ENSMUSG00000022488, ENSMUSG00000022528, ENSMUSG00000021835, ENSMUSG00000021638, ENSMUSG00000033933, ENSMUSG00000034422, ENSMUSG00000093769, ENSMUSG00000018899, ENSMUSG00000035799, ENSMUSG00000028252,…	371	3319	20010	1.3650394810894395	0.9966321538702784	0.015167436539003149	0.012576443864853577
GOTERM_BP_4	GO:0050728~negative regulation of inflammatory response	11	2.6128266033254155	0.0020468817860171797	ENSMUSG00000069874, ENSMUSG00000035914, ENSMUSG00000062593, ENSMUSG00000053113, ENSMUSG00000078853, ENSMUSG00000032691, ENSMUSG00000028864, ENSMUSG00000046879, ENSMUSG00000047638, ENSMUSG00000017697, ENSMUSG00000022126	371	181	20010	3.2778365176989177	0.9970600029775011	0.015487709258560842	0.01284200567344289
GOTERM_BP_4	GO:1905332~positive regulation of morphogenesis of an epithelium	6	1.4251781472684086	0.002057852749818557	ENSMUSG00000036856, ENSMUSG00000010797, ENSMUSG00000002603, ENSMUSG00000021835, ENSMUSG00000034394, ENSMUSG00000024176	371	49	20010	6.604323670168877	0.9971505329250662	0.015529419292397331	0.012876590548599404
GOTERM_BP_4	GO:2000272~negative regulation of receptor activity	6	1.4251781472684086	0.0022523968938100427	ENSMUSG00000041046, ENSMUSG00000062593, ENSMUSG00000044254, ENSMUSG00000021680, ENSMUSG00000007655, ENSMUSG00000024401	371	50	20010	6.472237196765499	0.9983636657877293	0.016952563922988283	0.014056625059518229
GOTERM_BP_4	GO:0042093~T-helper cell differentiation	7	1.66270783847981	0.002305169587032532	ENSMUSG00000053175, ENSMUSG00000063281, ENSMUSG00000027947, ENSMUSG00000002603, ENSMUSG00000032691, ENSMUSG00000002983, ENSMUSG00000018899	371	73	20010	5.171879038511243	0.9985922716903831	0.0172381150618943	0.014293396636558401
GOTERM_BP_4	GO:1903428~positive regulation of reactive oxygen species biosynthetic process	7	1.66270783847981	0.002305169587032532	ENSMUSG00000032202, ENSMUSG00000079685, ENSMUSG00000055148, ENSMUSG00000027398, ENSMUSG00000027995, ENSMUSG00000037405, ENSMUSG00000024401	371	73	20010	5.171879038511243	0.9985922716903831	0.0172381150618943	0.014293396636558401
GOTERM_BP_4	GO:0002821~positive regulation of adaptive immune response	11	2.6128266033254155	0.0023085138272695	ENSMUSG00000079685, ENSMUSG00000031077, ENSMUSG00000016496, ENSMUSG00000027398, ENSMUSG00000002603, ENSMUSG00000032691, ENSMUSG00000067235, ENSMUSG00000017697, ENSMUSG00000018899, ENSMUSG00000024401, ENSMUSG00000020641	371	184	20010	3.2243935309973044	0.998605632489671	0.0172381150618943	0.014293396636558401
GOTERM_BP_4	GO:0060485~mesenchyme development	15	3.5629453681710213	0.0023857664881164727	ENSMUSG00000033016, ENSMUSG00000036856, ENSMUSG00000010797, ENSMUSG00000030110, ENSMUSG00000027398, ENSMUSG00000030031, ENSMUSG00000027996, ENSMUSG00000024176, ENSMUSG00000000627, ENSMUSG00000022528, ENSMUSG00000002603, ENSMUSG00000021835, ENSMUSG00000020846, ENSMUSG00000056758, ENSMUSG00000035799	371	316	20010	2.5602204101129344	0.9988813305169694	0.017768339420658023	0.014733044883420835
GOTERM_BP_4	GO:0032494~response to peptidoglycan	4	0.9501187648456058	0.0024186593853456114	ENSMUSG00000029771, ENSMUSG00000032691, ENSMUSG00000032508, ENSMUSG00000027995	371	15	20010	14.382749326145554	0.9989814965094675	0.017966281857201734	0.014897173603212265
GOTERM_BP_4	GO:0051222~positive regulation of protein transport	17	4.038004750593824	0.0024317852440995627	ENSMUSG00000075284, ENSMUSG00000029482, ENSMUSG00000027995, ENSMUSG00000049686, ENSMUSG00000024990, ENSMUSG00000027399, ENSMUSG00000029236, ENSMUSG00000047638, ENSMUSG00000024401, ENSMUSG00000037032, ENSMUSG00000002603, ENSMUSG00000021835, ENSMUSG00000035385, ENSMUSG00000030538, ENSMUSG00000032769, ENSMUSG00000030854, ENSMUSG00000050578	371	387	20010	2.3692513424852173	0.9990189182305823	0.018016742238185564	0.014939014038622054
GOTERM_BP_4	GO:0043243~positive regulation of protein complex disassembly	5	1.187648456057007	0.002438787480084811	ENSMUSG00000050192, ENSMUSG00000004891, ENSMUSG00000027500, ENSMUSG00000020120, ENSMUSG00000024401	371	31	20010	8.699243544039648	0.999038316095388	0.01802168930088646	0.014943116014337841
GOTERM_BP_4	GO:0032623~interleukin-2 production	7	1.66270783847981	0.0024702878970657653	ENSMUSG00000028581, ENSMUSG00000015396, ENSMUSG00000035914, ENSMUSG00000027398, ENSMUSG00000062593, ENSMUSG00000027399, ENSMUSG00000047638	371	74	20010	5.1019887812340645	0.9991209457486601	0.018160126788506724	0.015057904778238087
GOTERM_BP_4	GO:0002294~CD4-positive, alpha-beta T cell differentiation involved in immune response	7	1.66270783847981	0.0024702878970657653	ENSMUSG00000053175, ENSMUSG00000063281, ENSMUSG00000027947, ENSMUSG00000002603, ENSMUSG00000032691, ENSMUSG00000002983, ENSMUSG00000018899	371	74	20010	5.1019887812340645	0.9991209457486601	0.018160126788506724	0.015057904778238087
GOTERM_BP_4	GO:0031327~negative regulation of cellular biosynthetic process	54	12.826603325415679	0.002561430581811161	ENSMUSG00000033016, ENSMUSG00000025353, ENSMUSG00000006235, ENSMUSG00000044149, ENSMUSG00000039081, ENSMUSG00000022528, ENSMUSG00000021835, ENSMUSG00000033933, ENSMUSG00000093769, ENSMUSG00000018899, ENSMUSG00000035799, ENSMUSG00000055652, ENSMUSG00000032392, ENSMUSG00000026796, ENSMUSG00000000982, ENSMUSG00000024176, ENSMUSG00000043445, ENSMUSG00000007655, ENSMUSG00000023249, ENSMUSG00000025626,…	371	1942	20010	1.4997460033699663	0.9993221732889661	0.018781623724878228	0.015573233872403423
GOTERM_BP_4	GO:0032870~cellular response to hormone stimulus	24	5.7007125890736345	0.0025905050042765937	ENSMUSG00000040907, ENSMUSG00000027398, ENSMUSG00000053113, ENSMUSG00000058488, ENSMUSG00000014813, ENSMUSG00000000058, ENSMUSG00000021680, ENSMUSG00000020593, ENSMUSG00000054381, ENSMUSG00000045757, ENSMUSG00000047638, ENSMUSG00000007655, ENSMUSG00000022126, ENSMUSG00000024401, ENSMUSG00000022358, ENSMUSG00000041046, ENSMUSG00000002603, ENSMUSG00000044254, ENSMUSG00000021835, ENSMUSG00000035385,…	371	655	20010	1.9762556326001526	0.9993761179619106	0.018945981329477918	0.015709514923106644
GOTERM_BP_4	GO:0031331~positive regulation of cellular catabolic process	18	4.275534441805226	0.0026141990413057516	ENSMUSG00000028581, ENSMUSG00000027381, ENSMUSG00000027398, ENSMUSG00000078853, ENSMUSG00000032193, ENSMUSG00000027995, ENSMUSG00000049502, ENSMUSG00000046879, ENSMUSG00000007655, ENSMUSG00000024401, ENSMUSG00000069874, ENSMUSG00000021567, ENSMUSG00000044254, ENSMUSG00000047496, ENSMUSG00000030966, ENSMUSG00000031429, ENSMUSG00000018547, ENSMUSG00000035799	371	426	20010	2.2789567594244713	0.9994168899738877	0.019070246852602214	0.015812552662667352
GOTERM_BP_4	GO:0043434~response to peptide hormone	20	4.750593824228028	0.0026275013272885513	ENSMUSG00000027398, ENSMUSG00000053113, ENSMUSG00000058488, ENSMUSG00000000058, ENSMUSG00000021680, ENSMUSG00000027995, ENSMUSG00000024990, ENSMUSG00000020593, ENSMUSG00000028307, ENSMUSG00000047638, ENSMUSG00000007655, ENSMUSG00000024401, ENSMUSG00000015340, ENSMUSG00000047821, ENSMUSG00000002603, ENSMUSG00000044254, ENSMUSG00000035385, ENSMUSG00000045294, ENSMUSG00000018899, ENSMUSG00000018547	371	501	20010	2.1531061865487358	0.9994386012472551	0.01911826413333997	0.01585236734289947
GOTERM_BP_4	GO:0002293~alpha-beta T cell differentiation involved in immune response	7	1.66270783847981	0.0026441380376740387	ENSMUSG00000053175, ENSMUSG00000063281, ENSMUSG00000027947, ENSMUSG00000002603, ENSMUSG00000032691, ENSMUSG00000002983, ENSMUSG00000018899	371	75	20010	5.033962264150944	0.9994646209962343	0.0191902365234251	0.015912044976716985
GOTERM_BP_4	GO:0033628~regulation of cell adhesion mediated by integrin	6	1.4251781472684086	0.0026811332651708974	ENSMUSG00000030110, ENSMUSG00000035042, ENSMUSG00000034394, ENSMUSG00000030538, ENSMUSG00000017697, ENSMUSG00000022488	371	52	20010	6.223304996889903	0.9995182417184393	0.019376517440975835	0.016066504268281896
GOTERM_BP_4	GO:0009890~negative regulation of biosynthetic process	55	13.064133016627078	0.0026834263169576377	ENSMUSG00000033016, ENSMUSG00000025353, ENSMUSG00000006235, ENSMUSG00000044149, ENSMUSG00000039081, ENSMUSG00000022528, ENSMUSG00000021835, ENSMUSG00000033933, ENSMUSG00000093769, ENSMUSG00000018899, ENSMUSG00000035799, ENSMUSG00000055652, ENSMUSG00000032392, ENSMUSG00000026796, ENSMUSG00000000982, ENSMUSG00000024176, ENSMUSG00000043445, ENSMUSG00000007655, ENSMUSG00000023249, ENSMUSG00000025626,…	371	1990	20010	1.49067439623996	0.999521382748849	0.019376517440975835	0.016066504268281896
GOTERM_BP_4	GO:0048754~branching morphogenesis of an epithelial tube	11	2.6128266033254155	0.002698596400858597	ENSMUSG00000033016, ENSMUSG00000036856, ENSMUSG00000010797, ENSMUSG00000002603, ENSMUSG00000021835, ENSMUSG00000014599, ENSMUSG00000017724, ENSMUSG00000027996, ENSMUSG00000024176, ENSMUSG00000056758, ENSMUSG00000024401	371	188	20010	3.1557894133165107	0.9995416533036342	0.019436725975804325	0.016116427619304884
GOTERM_BP_4	GO:0051928~positive regulation of calcium ion transport	10	2.375296912114014	0.0027536241288065584	ENSMUSG00000034855, ENSMUSG00000041046, ENSMUSG00000014813, ENSMUSG00000021835, ENSMUSG00000035042, ENSMUSG00000035385, ENSMUSG00000049686, ENSMUSG00000000982, ENSMUSG00000000489, ENSMUSG00000007655	371	158	20010	3.413627213483913	0.9996082421023842	0.019782981430441056	0.016403533635996642
GOTERM_BP_4	GO:0001654~eye development	19	4.513064133016627	0.002770730456504791	ENSMUSG00000049580, ENSMUSG00000030110, ENSMUSG00000004891, ENSMUSG00000025352, ENSMUSG00000075012, ENSMUSG00000040711, ENSMUSG00000024176, ENSMUSG00000024990, ENSMUSG00000000489, ENSMUSG00000022528, ENSMUSG00000029838, ENSMUSG00000002603, ENSMUSG00000021835, ENSMUSG00000034394, ENSMUSG00000019935, ENSMUSG00000033933, ENSMUSG00000055435, ENSMUSG00000015134, ENSMUSG00000035799	371	465	20010	2.2038083644900444	0.9996269017693381	0.019855738409965063	0.016463861830969272
GOTERM_BP_4	GO:1903707~negative regulation of hemopoiesis	11	2.6128266033254155	0.0028031090403952295	ENSMUSG00000063281, ENSMUSG00000020325, ENSMUSG00000022528, ENSMUSG00000062593, ENSMUSG00000032473, ENSMUSG00000021835, ENSMUSG00000030538, ENSMUSG00000000982, ENSMUSG00000050222, ENSMUSG00000046879, ENSMUSG00000018899	371	189	20010	3.1390921148333546	0.9996598226067416	0.020037299547548813	0.016614407603749614
GOTERM_BP_4	GO:0050708~regulation of protein secretion	16	3.800475059382423	0.0028120861060674848	ENSMUSG00000027398, ENSMUSG00000029482, ENSMUSG00000027995, ENSMUSG00000049686, ENSMUSG00000001467, ENSMUSG00000024990, ENSMUSG00000027399, ENSMUSG00000029236, ENSMUSG00000047638, ENSMUSG00000024401, ENSMUSG00000020641, ENSMUSG00000037032, ENSMUSG00000002603, ENSMUSG00000035042, ENSMUSG00000032769, ENSMUSG00000050578	371	357	20010	2.4172687943101767	0.9996684244897135	0.020051090154791965	0.01662584241657443
GOTERM_BP_4	GO:0002287~alpha-beta T cell activation involved in immune response	7	1.66270783847981	0.002827004914002116	ENSMUSG00000053175, ENSMUSG00000063281, ENSMUSG00000027947, ENSMUSG00000002603, ENSMUSG00000032691, ENSMUSG00000002983, ENSMUSG00000018899	371	76	20010	4.96772591857001	0.9996822415358148	0.02010707245084005	0.01667226148032748
GOTERM_BP_4	GO:0002832~negative regulation of response to biotic stimulus	6	1.4251781472684086	0.002916322660879104	ENSMUSG00000069874, ENSMUSG00000002603, ENSMUSG00000078853, ENSMUSG00000046879, ENSMUSG00000022126, ENSMUSG00000021125	371	53	20010	6.10588414789198	0.9997537245215619	0.0206391491796046	0.01711344566421345
GOTERM_BP_4	GO:0043029~T cell homeostasis	6	1.4251781472684086	0.002916322660879104	ENSMUSG00000031077, ENSMUSG00000024778, ENSMUSG00000027381, ENSMUSG00000002603, ENSMUSG00000037613, ENSMUSG00000022488	371	53	20010	6.10588414789198	0.9997537245215619	0.0206391491796046	0.01711344566421345
GOTERM_BP_4	GO:0031650~regulation of heat generation	4	0.9501187648456058	0.002936303226464724	ENSMUSG00000027398, ENSMUSG00000035042, ENSMUSG00000029236, ENSMUSG00000024401	371	16	20010	13.483827493261456	0.9997673723288057	0.020728989278640544	0.01718793873754413
GOTERM_BP_4	GO:0048872~homeostasis of number of cells	17	4.038004750593824	0.0029813002603321375	ENSMUSG00000031077, ENSMUSG00000027381, ENSMUSG00000055148, ENSMUSG00000029371, ENSMUSG00000022488, ENSMUSG00000024778, ENSMUSG00000062593, ENSMUSG00000002603, ENSMUSG00000021835, ENSMUSG00000035692, ENSMUSG00000035385, ENSMUSG00000014599, ENSMUSG00000016526, ENSMUSG00000037752, ENSMUSG00000033933, ENSMUSG00000017697, ENSMUSG00000037613	371	395	20010	2.321266505169061	0.999795402888284	0.020994552575853788	0.01740813691614731
GOTERM_BP_4	GO:0051129~negative regulation of cellular component organization	30	7.1258907363420425	0.0030532329806065373	ENSMUSG00000049580, ENSMUSG00000027398, ENSMUSG00000034509, ENSMUSG00000028864, ENSMUSG00000027995, ENSMUSG00000047638, ENSMUSG00000029535, ENSMUSG00000024401, ENSMUSG00000040483, ENSMUSG00000022528, ENSMUSG00000029838, ENSMUSG00000021835, ENSMUSG00000045294, ENSMUSG00000035799, ENSMUSG00000031137, ENSMUSG00000034855, ENSMUSG00000078853, ENSMUSG00000041607, ENSMUSG00000032193, ENSMUSG00000027500,…	371	907	20010	1.7839683563300712	0.9998333701643358	0.021448019332902715	0.017784139756174867
GOTERM_BP_4	GO:0030336~negative regulation of cell migration	15	3.5629453681710213	0.003074813988525828	ENSMUSG00000036856, ENSMUSG00000014813, ENSMUSG00000025492, ENSMUSG00000027996, ENSMUSG00000020151, ENSMUSG00000000489, ENSMUSG00000007655, ENSMUSG00000024401, ENSMUSG00000043895, ENSMUSG00000024778, ENSMUSG00000029838, ENSMUSG00000002603, ENSMUSG00000035385, ENSMUSG00000017697, ENSMUSG00000071856	371	325	20010	2.489321998755961	0.9998433227230774	0.02153982549201553	0.017860263035383
GOTERM_BP_4	GO:0042742~defense response to bacterium	23	5.463182897862233	0.0030814442795255963	ENSMUSG00000030144, ENSMUSG00000053175, ENSMUSG00000030142, ENSMUSG00000027398, ENSMUSG00000029371, ENSMUSG00000078853, ENSMUSG00000032691, ENSMUSG00000032041, ENSMUSG00000027995, ENSMUSG00000046805, ENSMUSG00000028268, ENSMUSG00000046879, ENSMUSG00000006403, ENSMUSG00000047638, ENSMUSG00000024401, ENSMUSG00000021125, ENSMUSG00000069874, ENSMUSG00000037071, ENSMUSG00000067235, ENSMUSG00000032508,…	371	624	20010	1.98800020733983	0.9998462594089624	0.02153982549201553	0.017860263035383
GOTERM_BP_4	GO:0043112~receptor metabolic process	11	2.6128266033254155	0.0031385778466679454	ENSMUSG00000028581, ENSMUSG00000041046, ENSMUSG00000062593, ENSMUSG00000002603, ENSMUSG00000044254, ENSMUSG00000032193, ENSMUSG00000030854, ENSMUSG00000049511, ENSMUSG00000049502, ENSMUSG00000029126, ENSMUSG00000007655	371	192	20010	3.0900438005390836	0.9998693901525073	0.021885426406299764	0.01814682632423942
GOTERM_BP_4	GO:1904407~positive regulation of nitric oxide metabolic process	6	1.4251781472684086	0.0031660585971408986	ENSMUSG00000079685, ENSMUSG00000055148, ENSMUSG00000027398, ENSMUSG00000027995, ENSMUSG00000037405, ENSMUSG00000024401	371	54	20010	5.992812219227314	0.9998792424707523	0.02202307263781383	0.018260958999157407
GOTERM_BP_4	GO:0040013~negative regulation of locomotion	17	4.038004750593824	0.0031851469171062822	ENSMUSG00000036856, ENSMUSG00000014813, ENSMUSG00000025492, ENSMUSG00000027996, ENSMUSG00000020151, ENSMUSG00000000489, ENSMUSG00000007655, ENSMUSG00000024401, ENSMUSG00000000627, ENSMUSG00000043895, ENSMUSG00000024778, ENSMUSG00000029838, ENSMUSG00000002603, ENSMUSG00000035385, ENSMUSG00000030966, ENSMUSG00000017697, ENSMUSG00000071856	371	398	20010	2.303769521461756	0.9998856452601744	0.022101812144310666	0.01832624774988712
GOTERM_BP_4	GO:0034340~response to type I interferon	7	1.66270783847981	0.0032209380773107377	ENSMUSG00000031077, ENSMUSG00000025492, ENSMUSG00000032508, ENSMUSG00000035692, ENSMUSG00000025498, ENSMUSG00000016757, ENSMUSG00000030107	371	78	20010	4.8403483309143684	0.9998967500943117	0.02229578790741861	0.01848708740724095
GOTERM_BP_4	GO:0051147~regulation of muscle cell differentiation	13	3.0878859857482186	0.0032305801390558994	ENSMUSG00000033016, ENSMUSG00000034855, ENSMUSG00000032387, ENSMUSG00000040747, ENSMUSG00000027544, ENSMUSG00000024176, ENSMUSG00000000489, ENSMUSG00000005124, ENSMUSG00000024401, ENSMUSG00000002603, ENSMUSG00000019122, ENSMUSG00000021835, ENSMUSG00000037752	371	258	20010	2.7176706575565723	0.9998995528339383	0.02230825363013115	0.01849742366027395
GOTERM_BP_4	GO:0008654~phospholipid biosynthetic process	11	2.6128266033254155	0.003257302622671874	ENSMUSG00000058258, ENSMUSG00000093930, ENSMUSG00000025856, ENSMUSG00000039611, ENSMUSG00000024145, ENSMUSG00000006517, ENSMUSG00000010607, ENSMUSG00000020593, ENSMUSG00000000489, ENSMUSG00000047638, ENSMUSG00000018547	371	193	20010	3.074033210898985	0.9999069293401723	0.022438319519374045	0.018605270912549515
GOTERM_BP_4	GO:0045935~positive regulation of nucleobase-containing compound metabolic process	57	13.539192399049881	0.003271693654339041	ENSMUSG00000033016, ENSMUSG00000055200, ENSMUSG00000033730, ENSMUSG00000031077, ENSMUSG00000028864, ENSMUSG00000049686, ENSMUSG00000003444, ENSMUSG00000044149, ENSMUSG00000022528, ENSMUSG00000021835, ENSMUSG00000017724, ENSMUSG00000018899, ENSMUSG00000035799, ENSMUSG00000028252, ENSMUSG00000026796, ENSMUSG00000000982, ENSMUSG00000002325, ENSMUSG00000024176, ENSMUSG00000040296, ENSMUSG00000023249,…	371	2101	20010	1.463261622305384	0.9999106749102876	0.02248301557148447	0.018642331716390816
GOTERM_BP_4	GO:2001234~negative regulation of apoptotic signaling pathway	13	3.0878859857482186	0.0033370351646897414	ENSMUSG00000036856, ENSMUSG00000027398, ENSMUSG00000000552, ENSMUSG00000027996, ENSMUSG00000028864, ENSMUSG00000096472, ENSMUSG00000029535, ENSMUSG00000024401, ENSMUSG00000021835, ENSMUSG00000031429, ENSMUSG00000010751, ENSMUSG00000037405, ENSMUSG00000037613	371	259	20010	2.7071777206548093	0.9999258737660076	0.02287678323745136	0.018968833622899035
GOTERM_BP_4	GO:0001655~urogenital system development	18	4.275534441805226	0.003363948863728096	ENSMUSG00000036856, ENSMUSG00000032036, ENSMUSG00000031077, ENSMUSG00000027381, ENSMUSG00000030110, ENSMUSG00000025352, ENSMUSG00000027820, ENSMUSG00000024176, ENSMUSG00000024990, ENSMUSG00000000489, ENSMUSG00000021125, ENSMUSG00000027947, ENSMUSG00000025856, ENSMUSG00000022528, ENSMUSG00000002603, ENSMUSG00000044254, ENSMUSG00000021835, ENSMUSG00000034394	371	437	20010	2.2215917151368987	0.9999313553894453	0.022968031395543705	0.019044494222174902
GOTERM_BP_4	GO:0033273~response to vitamin	8	1.9002375296912115	0.0033745648939674058	ENSMUSG00000002603, ENSMUSG00000014813, ENSMUSG00000058488, ENSMUSG00000024079, ENSMUSG00000035385, ENSMUSG00000096472, ENSMUSG00000027399, ENSMUSG00000017697	371	105	20010	4.1093569503273	0.9999334044397359	0.022968031395543705	0.019044494222174902
GOTERM_BP_4	GO:0051781~positive regulation of cell division	8	1.9002375296912115	0.0033745648939674058	ENSMUSG00000060735, ENSMUSG00000025856, ENSMUSG00000027398, ENSMUSG00000029838, ENSMUSG00000002603, ENSMUSG00000029999, ENSMUSG00000000489, ENSMUSG00000027399	371	105	20010	4.1093569503273	0.9999334044397359	0.022968031395543705	0.019044494222174902
GOTERM_BP_4	GO:0046903~secretion	37	8.788598574821853	0.0033848911933953042	ENSMUSG00000032202, ENSMUSG00000032860, ENSMUSG00000027398, ENSMUSG00000014813, ENSMUSG00000027995, ENSMUSG00000049686, ENSMUSG00000001467, ENSMUSG00000020120, ENSMUSG00000027399, ENSMUSG00000029236, ENSMUSG00000047638, ENSMUSG00000022048, ENSMUSG00000020641, ENSMUSG00000024401, ENSMUSG00000022488, ENSMUSG00000037032, ENSMUSG00000033419, ENSMUSG00000032769, ENSMUSG00000056758, ENSMUSG00000050578,…	371	1210	20010	1.649261544630327	0.9999353388884202	0.022983330418161432	0.01905717977379361
GOTERM_BP_4	GO:0030198~extracellular matrix organization	15	3.5629453681710213	0.003417878661360811	ENSMUSG00000053175, ENSMUSG00000032363, ENSMUSG00000025355, ENSMUSG00000027996, ENSMUSG00000000058, ENSMUSG00000040711, ENSMUSG00000006403, ENSMUSG00000007655, ENSMUSG00000024401, ENSMUSG00000021998, ENSMUSG00000037032, ENSMUSG00000002603, ENSMUSG00000039462, ENSMUSG00000033933, ENSMUSG00000050578	371	329	20010	2.459056685701177	0.9999411500896884	0.0230383733490697	0.019102819940406125
GOTERM_BP_4	GO:0036230~granulocyte activation	6	1.4251781472684086	0.0034308402602180868	ENSMUSG00000029371, ENSMUSG00000035042, ENSMUSG00000032508, ENSMUSG00000001741, ENSMUSG00000000982, ENSMUSG00000024401	371	55	20010	5.883851997059544	0.9999432878852904	0.0230383733490697	0.019102819940406125
GOTERM_BP_4	GO:0032715~negative regulation of interleukin-6 production	6	1.4251781472684086	0.0034308402602180868	ENSMUSG00000055148, ENSMUSG00000062593, ENSMUSG00000028864, ENSMUSG00000047638, ENSMUSG00000024401, ENSMUSG00000022488	371	55	20010	5.883851997059544	0.9999432878852904	0.0230383733490697	0.019102819940406125
GOTERM_BP_4	GO:0045669~positive regulation of osteoblast differentiation	7	1.66270783847981	0.0034325831494583458	ENSMUSG00000036856, ENSMUSG00000035914, ENSMUSG00000021835, ENSMUSG00000025492, ENSMUSG00000027996, ENSMUSG00000073489, ENSMUSG00000005124	371	79	20010	4.779078098877478	0.9999435693609524	0.0230383733490697	0.019102819940406125
GOTERM_BP_4	GO:0060255~regulation of macromolecule metabolic process	154	36.57957244655582	0.0034372909030278634	ENSMUSG00000033016, ENSMUSG00000032202, ENSMUSG00000055200, ENSMUSG00000028581, ENSMUSG00000031077, ENSMUSG00000025352, ENSMUSG00000032041, ENSMUSG00000000058, ENSMUSG00000028864, ENSMUSG00000025353, ENSMUSG00000045757, ENSMUSG00000003444, ENSMUSG00000044149, ENSMUSG00000022126, ENSMUSG00000022488, ENSMUSG00000039081, ENSMUSG00000041396, ENSMUSG00000072620, ENSMUSG00000022528, ENSMUSG00000021835,…	371	6908	20010	1.2023795216921045	0.9999443226994685	0.0230383733490697	0.019102819940406125
GOTERM_BP_4	GO:0002828~regulation of type 2 immune response	5	1.187648456057007	0.003441584770950658	ENSMUSG00000063281, ENSMUSG00000032691, ENSMUSG00000018899, ENSMUSG00000021125, ENSMUSG00000020641	371	34	20010	7.931663231330269	0.9999450010377208	0.0230383733490697	0.019102819940406125
GOTERM_BP_4	GO:1903034~regulation of response to wounding	12	2.8503562945368173	0.0034693857532734304	ENSMUSG00000054793, ENSMUSG00000022512, ENSMUSG00000036856, ENSMUSG00000027947, ENSMUSG00000025856, ENSMUSG00000029838, ENSMUSG00000035385, ENSMUSG00000020120, ENSMUSG00000000489, ENSMUSG00000005124, ENSMUSG00000007655, ENSMUSG00000024401	371	227	20010	2.8512058135530833	0.9999491974643573	0.023169958845218098	0.019211927211201928
GOTERM_BP_4	GO:0043271~negative regulation of ion transport	11	2.6128266033254155	0.0034827254399552796	ENSMUSG00000031880, ENSMUSG00000027398, ENSMUSG00000022528, ENSMUSG00000002603, ENSMUSG00000014813, ENSMUSG00000044254, ENSMUSG00000049511, ENSMUSG00000007655, ENSMUSG00000037405, ENSMUSG00000035799, ENSMUSG00000024401	371	195	20010	3.0425046651461747	0.9999510958393572	0.023204575823589625	0.019240630709261134
GOTERM_BP_4	GO:0007423~sensory organ development	25	5.938242280285035	0.003501148095537884	ENSMUSG00000049580, ENSMUSG00000004891, ENSMUSG00000075012, ENSMUSG00000025352, ENSMUSG00000025856, ENSMUSG00000022528, ENSMUSG00000029838, ENSMUSG00000021835, ENSMUSG00000045294, ENSMUSG00000033933, ENSMUSG00000035799, ENSMUSG00000027381, ENSMUSG00000030110, ENSMUSG00000040711, ENSMUSG00000024176, ENSMUSG00000024990, ENSMUSG00000028631, ENSMUSG00000000489, ENSMUSG00000048707, ENSMUSG00000002603,…	371	711	20010	1.8964595630466181	0.9999536015357728	0.023272818532255327	0.0192972157882567
GOTERM_BP_4	GO:0098792~xenophagy	4	0.9501187648456058	0.00351703719930763	ENSMUSG00000069874, ENSMUSG00000078853, ENSMUSG00000027995, ENSMUSG00000046879	371	17	20010	12.69066117012843	0.9999556593140396	0.023323941333403746	0.01933960548523706
GOTERM_BP_4	GO:0045667~regulation of osteoblast differentiation	10	2.375296912114014	0.003529462510020317	ENSMUSG00000033016, ENSMUSG00000036856, ENSMUSG00000035914, ENSMUSG00000021835, ENSMUSG00000025492, ENSMUSG00000027996, ENSMUSG00000073489, ENSMUSG00000005124, ENSMUSG00000035799, ENSMUSG00000024401	371	164	20010	3.288738412990599	0.9999572047258996	0.023351908932576285	0.019362795491018436
GOTERM_BP_4	GO:0019058~viral life cycle	16	3.800475059382423	0.003551263095763109	ENSMUSG00000024691, ENSMUSG00000041827, ENSMUSG00000025492, ENSMUSG00000024079, ENSMUSG00000000058, ENSMUSG00000000982, ENSMUSG00000028268, ENSMUSG00000007655, ENSMUSG00000024401, ENSMUSG00000020641, ENSMUSG00000035042, ENSMUSG00000035692, ENSMUSG00000030966, ENSMUSG00000073489, ENSMUSG00000056758, ENSMUSG00000037405	371	366	20010	2.357827758384517	0.9999597872283087	0.023441632267856255	0.019437191746879755
GOTERM_BP_4	GO:0007010~cytoskeleton organization	45	10.688836104513063	0.0036212405870436476	ENSMUSG00000004891, ENSMUSG00000026202, ENSMUSG00000028843, ENSMUSG00000063146, ENSMUSG00000027995, ENSMUSG00000020120, ENSMUSG00000027399, ENSMUSG00000022048, ENSMUSG00000024401, ENSMUSG00000028701, ENSMUSG00000022488, ENSMUSG00000043895, ENSMUSG00000025856, ENSMUSG00000039195, ENSMUSG00000021998, ENSMUSG00000021118, ENSMUSG00000020846, ENSMUSG00000035790, ENSMUSG00000035373, ENSMUSG00000039457,…	371	1567	20010	1.548876163871769	0.9999670700642902	0.02384821636606291	0.019774320705638806
GOTERM_BP_4	GO:1903530~regulation of secretion by cell	26	6.175771971496437	0.0036708407633327536	ENSMUSG00000032202, ENSMUSG00000032860, ENSMUSG00000027398, ENSMUSG00000027995, ENSMUSG00000049686, ENSMUSG00000001467, ENSMUSG00000027399, ENSMUSG00000029236, ENSMUSG00000047638, ENSMUSG00000022048, ENSMUSG00000020641, ENSMUSG00000024401, ENSMUSG00000022488, ENSMUSG00000037032, ENSMUSG00000032769, ENSMUSG00000056758, ENSMUSG00000050578, ENSMUSG00000061878, ENSMUSG00000029482, ENSMUSG00000021680,…	371	754	20010	1.8598382749326146	0.9999714186828517	0.024119034576632066	0.019998876121713544
GOTERM_BP_4	GO:0060251~regulation of glial cell proliferation	6	1.4251781472684086	0.003711166094036822	ENSMUSG00000073802, ENSMUSG00000024778, ENSMUSG00000027398, ENSMUSG00000022528, ENSMUSG00000029838, ENSMUSG00000024401	371	56	20010	5.778783211397767	0.9999745274176763	0.024306907234407916	0.0201546552428711
GOTERM_BP_4	GO:0051216~cartilage development	12	2.8503562945368173	0.0037165218442767817	ENSMUSG00000032363, ENSMUSG00000002603, ENSMUSG00000014813, ENSMUSG00000021835, ENSMUSG00000020846, ENSMUSG00000039462, ENSMUSG00000027996, ENSMUSG00000027544, ENSMUSG00000055435, ENSMUSG00000005124, ENSMUSG00000056758, ENSMUSG00000050578	371	229	20010	2.826304452736026	0.9999749140290872	0.024306907234407916	0.0201546552428711
GOTERM_BP_4	GO:0034123~positive regulation of toll-like receptor signaling pathway	5	1.187648456057007	0.0038298289182486928	ENSMUSG00000051439, ENSMUSG00000032041, ENSMUSG00000027995, ENSMUSG00000007655, ENSMUSG00000020641	371	35	20010	7.705044281863689	0.9999818489354131	0.024990512092700756	0.020721482610432718
GOTERM_BP_4	GO:1904951~positive regulation of establishment of protein localization	17	4.038004750593824	0.0038833327196559192	ENSMUSG00000075284, ENSMUSG00000029482, ENSMUSG00000027995, ENSMUSG00000049686, ENSMUSG00000024990, ENSMUSG00000027399, ENSMUSG00000029236, ENSMUSG00000047638, ENSMUSG00000024401, ENSMUSG00000037032, ENSMUSG00000002603, ENSMUSG00000021835, ENSMUSG00000035385, ENSMUSG00000030538, ENSMUSG00000032769, ENSMUSG00000030854, ENSMUSG00000050578	371	406	20010	2.2583750481324607	0.9999844210353585	0.025203298123899674	0.02089791925282226
GOTERM_BP_4	GO:1903793~positive regulation of anion transport	7	1.66270783847981	0.0038866876544045893	ENSMUSG00000032860, ENSMUSG00000027398, ENSMUSG00000032769, ENSMUSG00000019935, ENSMUSG00000027399, ENSMUSG00000029535, ENSMUSG00000022048	371	81	20010	4.661076170510133	0.9999845696003279	0.025203298123899674	0.02089791925282226
GOTERM_BP_4	GO:0007167~enzyme linked receptor protein signaling pathway	32	7.600950118764846	0.0038890150707880343	ENSMUSG00000054793, ENSMUSG00000032387, ENSMUSG00000049580, ENSMUSG00000028040, ENSMUSG00000027398, ENSMUSG00000025352, ENSMUSG00000027996, ENSMUSG00000029999, ENSMUSG00000028864, ENSMUSG00000000058, ENSMUSG00000047638, ENSMUSG00000024401, ENSMUSG00000025856, ENSMUSG00000020325, ENSMUSG00000022528, ENSMUSG00000021835, ENSMUSG00000032508, ENSMUSG00000014599, ENSMUSG00000036856, ENSMUSG00000030110,…	371	1006	20010	1.7156361025223326	0.999984671831336	0.025203298123899674	0.02089791925282226
GOTERM_BP_4	GO:0060341~regulation of cellular localization	35	8.31353919239905	0.003930874933688302	ENSMUSG00000032860, ENSMUSG00000000058, ENSMUSG00000049502, ENSMUSG00000047638, ENSMUSG00000024401, ENSMUSG00000021998, ENSMUSG00000062593, ENSMUSG00000029838, ENSMUSG00000021835, ENSMUSG00000022906, ENSMUSG00000045294, ENSMUSG00000033419, ENSMUSG00000052852, ENSMUSG00000032769, ENSMUSG00000070526, ENSMUSG00000034855, ENSMUSG00000061878, ENSMUSG00000075284, ENSMUSG00000032892, ENSMUSG00000032473,…	371	1135	20010	1.6632033912392985	0.9999863991342799	0.025416679968961863	0.021074849928569783
GOTERM_BP_4	GO:0002064~epithelial cell development	14	3.32541567695962	0.0040570201828142635	ENSMUSG00000027398, ENSMUSG00000025352, ENSMUSG00000014813, ENSMUSG00000024176, ENSMUSG00000027399, ENSMUSG00000000489, ENSMUSG00000024401, ENSMUSG00000022512, ENSMUSG00000043895, ENSMUSG00000048707, ENSMUSG00000002603, ENSMUSG00000021835, ENSMUSG00000032508, ENSMUSG00000037405	371	300	20010	2.516981132075472	0.9999905140561914	0.026172839954890205	0.02170183812076836
GOTERM_BP_4	GO:0048146~positive regulation of fibroblast proliferation	7	1.66270783847981	0.004129733350061195	ENSMUSG00000061878, ENSMUSG00000010797, ENSMUSG00000025856, ENSMUSG00000002603, ENSMUSG00000034394, ENSMUSG00000000489, ENSMUSG00000056758	371	82	20010	4.604233778186838	0.9999922932862093	0.026521650972740632	0.021991063144005327
GOTERM_BP_4	GO:2001021~negative regulation of response to DNA damage stimulus	7	1.66270783847981	0.004129733350061195	ENSMUSG00000000552, ENSMUSG00000031429, ENSMUSG00000096472, ENSMUSG00000016526, ENSMUSG00000056758, ENSMUSG00000029535, ENSMUSG00000035799	371	82	20010	4.604233778186838	0.9999922932862093	0.026521650972740632	0.021991063144005327
GOTERM_BP_4	GO:0032846~positive regulation of homeostatic process	14	3.32541567695962	0.004170049679993203	ENSMUSG00000034855, ENSMUSG00000027398, ENSMUSG00000029236, ENSMUSG00000047638, ENSMUSG00000047989, ENSMUSG00000007655, ENSMUSG00000024401, ENSMUSG00000022488, ENSMUSG00000041046, ENSMUSG00000002603, ENSMUSG00000021835, ENSMUSG00000035042, ENSMUSG00000035692, ENSMUSG00000032769	371	301	20010	2.508619068513759	0.9999931317184599	0.02672025076482131	0.02215573692590983
GOTERM_BP_4	GO:0050714~positive regulation of protein secretion	11	2.6128266033254155	0.00419099755407511	ENSMUSG00000037032, ENSMUSG00000002603, ENSMUSG00000029482, ENSMUSG00000027995, ENSMUSG00000049686, ENSMUSG00000032769, ENSMUSG00000024990, ENSMUSG00000027399, ENSMUSG00000029236, ENSMUSG00000047638, ENSMUSG00000050578	371	200	20010	2.96644204851752	0.9999935307056212	0.026794130429985814	0.022216996022613896
GOTERM_BP_4	GO:0002793~positive regulation of peptide secretion	12	2.8503562945368173	0.00421133413344031	ENSMUSG00000037032, ENSMUSG00000002603, ENSMUSG00000029482, ENSMUSG00000034394, ENSMUSG00000027995, ENSMUSG00000049686, ENSMUSG00000032769, ENSMUSG00000024990, ENSMUSG00000027399, ENSMUSG00000029236, ENSMUSG00000047638, ENSMUSG00000050578	371	233	20010	2.7777842046203856	0.9999938958712952	0.02686377939380646	0.02227474713180648
GOTERM_BP_4	GO:0071677~positive regulation of mononuclear cell migration	5	1.187648456057007	0.004246690279213067	ENSMUSG00000034855, ENSMUSG00000002603, ENSMUSG00000035042, ENSMUSG00000014599, ENSMUSG00000035385	371	36	20010	7.491015274034142	0.9999944823615657	0.027028711061210683	0.022411504180455535
GOTERM_BP_4	GO:0051271~negative regulation of cellular component movement	16	3.800475059382423	0.004325487050409233	ENSMUSG00000036856, ENSMUSG00000014813, ENSMUSG00000025492, ENSMUSG00000027996, ENSMUSG00000020151, ENSMUSG00000000489, ENSMUSG00000007655, ENSMUSG00000024401, ENSMUSG00000000627, ENSMUSG00000043895, ENSMUSG00000024778, ENSMUSG00000029838, ENSMUSG00000002603, ENSMUSG00000035385, ENSMUSG00000017697, ENSMUSG00000071856	371	374	20010	2.307392940023351	0.9999955947009008	0.027468773791103275	0.022776392749811115
GOTERM_BP_4	GO:0051046~regulation of secretion	28	6.65083135391924	0.004372235646085307	ENSMUSG00000032202, ENSMUSG00000032860, ENSMUSG00000027398, ENSMUSG00000014813, ENSMUSG00000027995, ENSMUSG00000049686, ENSMUSG00000001467, ENSMUSG00000027399, ENSMUSG00000029236, ENSMUSG00000047638, ENSMUSG00000022048, ENSMUSG00000020641, ENSMUSG00000024401, ENSMUSG00000022488, ENSMUSG00000037032, ENSMUSG00000032769, ENSMUSG00000056758, ENSMUSG00000050578, ENSMUSG00000061878, ENSMUSG00000029482,…	371	846	20010	1.7850930014719655	0.999996145553263	0.027703809383324497	0.022971278149477147
GOTERM_BP_4	GO:0048568~embryonic organ development	21	4.98812351543943	0.004417759884852011	ENSMUSG00000032387, ENSMUSG00000010797, ENSMUSG00000004891, ENSMUSG00000053113, ENSMUSG00000024990, ENSMUSG00000028631, ENSMUSG00000000489, ENSMUSG00000085925, ENSMUSG00000024401, ENSMUSG00000025856, ENSMUSG00000022528, ENSMUSG00000048707, ENSMUSG00000002603, ENSMUSG00000021835, ENSMUSG00000034394, ENSMUSG00000045294, ENSMUSG00000031349, ENSMUSG00000015134, ENSMUSG00000037568, ENSMUSG00000017697,…	371	564	20010	2.0082296266559614	0.9999966157264262	0.027930059716453272	0.0231588790408131
GOTERM_BP_4	GO:2000146~negative regulation of cell motility	15	3.5629453681710213	0.004456986436168098	ENSMUSG00000036856, ENSMUSG00000014813, ENSMUSG00000025492, ENSMUSG00000027996, ENSMUSG00000020151, ENSMUSG00000000489, ENSMUSG00000007655, ENSMUSG00000024401, ENSMUSG00000043895, ENSMUSG00000024778, ENSMUSG00000029838, ENSMUSG00000002603, ENSMUSG00000035385, ENSMUSG00000017697, ENSMUSG00000071856	371	339	20010	2.386518140400258	0.9999969746029858	0.028115579625051526	0.023312707323548874
GOTERM_BP_4	GO:0031098~stress-activated protein kinase signaling cascade	14	3.32541567695962	0.004526097981123233	ENSMUSG00000061878, ENSMUSG00000027398, ENSMUSG00000032041, ENSMUSG00000024079, ENSMUSG00000027996, ENSMUSG00000028864, ENSMUSG00000027399, ENSMUSG00000024401, ENSMUSG00000026875, ENSMUSG00000024778, ENSMUSG00000021835, ENSMUSG00000032508, ENSMUSG00000015312, ENSMUSG00000037613	371	304	20010	2.483862959285005	0.9999975168377229	0.0284883822041938	0.023621825525375457
GOTERM_BP_4	GO:0045766~positive regulation of angiogenesis	11	2.6128266033254155	0.004650636701402713	ENSMUSG00000015340, ENSMUSG00000061878, ENSMUSG00000040364, ENSMUSG00000027398, ENSMUSG00000035042, ENSMUSG00000027996, ENSMUSG00000028864, ENSMUSG00000030538, ENSMUSG00000027399, ENSMUSG00000037568, ENSMUSG00000056758	371	203	20010	2.9226030034655373	0.9999982605186578	0.0292076410937985	0.024218216288320087
GOTERM_BP_4	GO:1903827~regulation of cellular protein localization	23	5.463182897862233	0.004854885142991544	ENSMUSG00000075284, ENSMUSG00000032892, ENSMUSG00000032473, ENSMUSG00000000058, ENSMUSG00000049502, ENSMUSG00000024401, ENSMUSG00000050627, ENSMUSG00000021567, ENSMUSG00000021998, ENSMUSG00000041046, ENSMUSG00000062593, ENSMUSG00000044231, ENSMUSG00000029838, ENSMUSG00000002603, ENSMUSG00000021835, ENSMUSG00000034394, ENSMUSG00000035385, ENSMUSG00000022906, ENSMUSG00000045294, ENSMUSG00000031429,…	371	649	20010	1.9114208465023945	0.9999990298210929	0.030423233990773	0.025226154300257823
GOTERM_BP_4	GO:0048386~positive regulation of retinoic acid receptor signaling pathway	3	0.7125890736342043	0.004869265114349777	ENSMUSG00000047821, ENSMUSG00000055148, ENSMUSG00000015134	371	6	20010	26.967654986522913	0.9999990688972913	0.03042541542107146	0.025227963085521117
GOTERM_BP_4	GO:0097094~craniofacial suture morphogenesis	4	0.9501187648456058	0.00487662194446699	ENSMUSG00000002603, ENSMUSG00000021835, ENSMUSG00000045294, ENSMUSG00000035799	371	19	20010	11.354802099588595	0.9999990882763586	0.03042541542107146	0.025227963085521117
GOTERM_BP_4	GO:0072073~kidney epithelium development	10	2.375296912114014	0.005003288002339944	ENSMUSG00000036856, ENSMUSG00000030110, ENSMUSG00000022528, ENSMUSG00000002603, ENSMUSG00000025352, ENSMUSG00000021835, ENSMUSG00000034394, ENSMUSG00000024176, ENSMUSG00000000489, ENSMUSG00000021125	371	173	20010	3.117647975320568	0.9999993652806327	0.03114738373447952	0.02582660043220991
GOTERM_BP_4	GO:0070542~response to fatty acid	8	1.9002375296912115	0.005054553955942663	ENSMUSG00000022512, ENSMUSG00000037071, ENSMUSG00000022528, ENSMUSG00000029482, ENSMUSG00000035385, ENSMUSG00000032193, ENSMUSG00000027995, ENSMUSG00000047638	371	113	20010	3.8184290246404125	0.9999994518252416	0.031397829704491	0.0260342637163073
GOTERM_BP_4	GO:0051302~regulation of cell division	11	2.6128266033254155	0.005329852282713283	ENSMUSG00000060735, ENSMUSG00000025856, ENSMUSG00000027398, ENSMUSG00000029838, ENSMUSG00000002603, ENSMUSG00000029999, ENSMUSG00000027996, ENSMUSG00000030538, ENSMUSG00000000489, ENSMUSG00000027399, ENSMUSG00000031347	371	207	20010	2.866127583108715	0.9999997505440088	0.033035794649933094	0.027392421644707263
GOTERM_BP_4	GO:0035295~tube development	26	6.175771971496437	0.005538703855683546	ENSMUSG00000033016, ENSMUSG00000010797, ENSMUSG00000032387, ENSMUSG00000055148, ENSMUSG00000025352, ENSMUSG00000027996, ENSMUSG00000024401, ENSMUSG00000025856, ENSMUSG00000022528, ENSMUSG00000021835, ENSMUSG00000014599, ENSMUSG00000017724, ENSMUSG00000056758, ENSMUSG00000035799, ENSMUSG00000036856, ENSMUSG00000027381, ENSMUSG00000030110, ENSMUSG00000032473, ENSMUSG00000040836, ENSMUSG00000027820,…	371	779	20010	1.8001515523738014	0.9999998627432599	0.034255679281347144	0.02840391825121192
GOTERM_BP_4	GO:1903829~positive regulation of cellular protein localization	16	3.800475059382423	0.005631553002833316	ENSMUSG00000075284, ENSMUSG00000032892, ENSMUSG00000000058, ENSMUSG00000049502, ENSMUSG00000024401, ENSMUSG00000050627, ENSMUSG00000021567, ENSMUSG00000041046, ENSMUSG00000029838, ENSMUSG00000002603, ENSMUSG00000021835, ENSMUSG00000034394, ENSMUSG00000035385, ENSMUSG00000022906, ENSMUSG00000030538, ENSMUSG00000030854	371	385	20010	2.2414674274512554	0.999999894763128	0.03475437807605376	0.028817426320355298
GOTERM_BP_4	GO:0032700~negative regulation of interleukin-17 production	4	0.9501187648456058	0.005659424732886777	ENSMUSG00000002603, ENSMUSG00000027995, ENSMUSG00000021125, ENSMUSG00000022488	371	20	20010	10.787061994609166	0.9999999028293745	0.03482464085655228	0.028875686390371465
GOTERM_BP_4	GO:0043583~ear development	13	3.0878859857482186	0.005667419584036451	ENSMUSG00000049580, ENSMUSG00000027381, ENSMUSG00000028631, ENSMUSG00000025856, ENSMUSG00000022528, ENSMUSG00000048707, ENSMUSG00000002603, ENSMUSG00000021835, ENSMUSG00000045294, ENSMUSG00000019935, ENSMUSG00000073489, ENSMUSG00000055435, ENSMUSG00000015134	371	277	20010	2.5312600348360856	0.9999999050269128	0.03482464085655228	0.028875686390371465
GOTERM_BP_4	GO:0030879~mammary gland development	10	2.375296912114014	0.00579548371386228	ENSMUSG00000036856, ENSMUSG00000027381, ENSMUSG00000010797, ENSMUSG00000002603, ENSMUSG00000021835, ENSMUSG00000014599, ENSMUSG00000017724, ENSMUSG00000029999, ENSMUSG00000049686, ENSMUSG00000007655	371	177	20010	3.0471926538443967	0.9999999341650495	0.03553480854728057	0.02946453896767482
GOTERM_BP_4	GO:0072164~mesonephric tubule development	8	1.9002375296912115	0.005824155258027916	ENSMUSG00000036856, ENSMUSG00000030110, ENSMUSG00000022528, ENSMUSG00000002603, ENSMUSG00000025352, ENSMUSG00000021835, ENSMUSG00000024176, ENSMUSG00000021125	371	116	20010	3.719676549865229	0.9999999393509703	0.03563381012707402	0.029546628502554524
GOTERM_BP_4	GO:0072006~nephron development	10	2.375296912114014	0.006007023668501902	ENSMUSG00000036856, ENSMUSG00000032036, ENSMUSG00000027947, ENSMUSG00000030110, ENSMUSG00000022528, ENSMUSG00000002603, ENSMUSG00000021835, ENSMUSG00000034394, ENSMUSG00000024176, ENSMUSG00000000489	371	178	20010	3.030073593991338	0.9999999640637317	0.036673781838815256	0.03040894599569954
GOTERM_BP_4	GO:0051099~positive regulation of binding	11	2.6128266033254155	0.006073245386092023	ENSMUSG00000022528, ENSMUSG00000002603, ENSMUSG00000021835, ENSMUSG00000034839, ENSMUSG00000030966, ENSMUSG00000022906, ENSMUSG00000026796, ENSMUSG00000049502, ENSMUSG00000038349, ENSMUSG00000007655, ENSMUSG00000035799	371	211	20010	2.8117934109170806	0.9999999702686698	0.036998679065164464	0.030678342325034438
GOTERM_BP_4	GO:0046889~positive regulation of lipid biosynthetic process	8	1.9002375296912115	0.00609918196719367	ENSMUSG00000036856, ENSMUSG00000027398, ENSMUSG00000032193, ENSMUSG00000027399, ENSMUSG00000003585, ENSMUSG00000047638, ENSMUSG00000024378, ENSMUSG00000024401	371	117	20010	3.687884442601424	0.9999999723960203	0.03707729208689314	0.03074352619788433
GOTERM_BP_4	GO:0051726~regulation of cell cycle	35	8.31353919239905	0.006136046211785023	ENSMUSG00000060735, ENSMUSG00000049285, ENSMUSG00000027398, ENSMUSG00000034509, ENSMUSG00000029999, ENSMUSG00000096472, ENSMUSG00000000058, ENSMUSG00000027399, ENSMUSG00000049502, ENSMUSG00000024401, ENSMUSG00000020326, ENSMUSG00000037032, ENSMUSG00000022528, ENSMUSG00000021835, ENSMUSG00000030966, ENSMUSG00000022906, ENSMUSG00000075334, ENSMUSG00000016757, ENSMUSG00000056758, ENSMUSG00000018899,…	371	1169	20010	1.6148296399115518	0.9999999751604878	0.03722185815038036	0.03086339661748586
GOTERM_BP_4	GO:0051047~positive regulation of secretion	18	4.275534441805226	0.006336572677313495	ENSMUSG00000032202, ENSMUSG00000061878, ENSMUSG00000032860, ENSMUSG00000027398, ENSMUSG00000029482, ENSMUSG00000027995, ENSMUSG00000049686, ENSMUSG00000024990, ENSMUSG00000027399, ENSMUSG00000029236, ENSMUSG00000047638, ENSMUSG00000022048, ENSMUSG00000037032, ENSMUSG00000002603, ENSMUSG00000034394, ENSMUSG00000032769, ENSMUSG00000035864, ENSMUSG00000050578	371	467	20010	2.0788770439289608	0.9999999860097915	0.03835648780203594	0.031804202012303266
GOTERM_BP_4	GO:0048565~digestive tract development	9	2.137767220902613	0.006355042792590596	ENSMUSG00000032387, ENSMUSG00000025856, ENSMUSG00000022528, ENSMUSG00000002603, ENSMUSG00000032473, ENSMUSG00000021835, ENSMUSG00000027996, ENSMUSG00000017697, ENSMUSG00000024401	371	148	20010	3.2798499307933273	0.9999999867304142	0.0383866172928243	0.031829184602380496
GOTERM_BP_4	GO:0051051~negative regulation of transport	21	4.98812351543943	0.00637807930897775	ENSMUSG00000031880, ENSMUSG00000027398, ENSMUSG00000014813, ENSMUSG00000021680, ENSMUSG00000027995, ENSMUSG00000001467, ENSMUSG00000049511, ENSMUSG00000029236, ENSMUSG00000007655, ENSMUSG00000024401, ENSMUSG00000020641, ENSMUSG00000022488, ENSMUSG00000022528, ENSMUSG00000002603, ENSMUSG00000044254, ENSMUSG00000034394, ENSMUSG00000045294, ENSMUSG00000031429, ENSMUSG00000017697, ENSMUSG00000037405,…	371	584	20010	1.9394546394417163	0.9999999875774196	0.038397185379454295	0.031837947384932404
GOTERM_BP_4	GO:0060349~bone morphogenesis	8	1.9002375296912115	0.00638378512635567	ENSMUSG00000002603, ENSMUSG00000014813, ENSMUSG00000021835, ENSMUSG00000039462, ENSMUSG00000045294, ENSMUSG00000027996, ENSMUSG00000035799, ENSMUSG00000050578	371	118	20010	3.656631184613276	0.9999999877787222	0.038397185379454295	0.031837947384932404
GOTERM_BP_4	GO:0045064~T-helper 2 cell differentiation	4	0.9501187648456058	0.006513237146111401	ENSMUSG00000053175, ENSMUSG00000063281, ENSMUSG00000032691, ENSMUSG00000018899	371	21	20010	10.273392375818254	0.9999999915640935	0.03909316388330577	0.03241503465754598
GOTERM_BP_4	GO:0060711~labyrinthine layer development	6	1.4251781472684086	0.006572522920162661	ENSMUSG00000010797, ENSMUSG00000022528, ENSMUSG00000053113, ENSMUSG00000031349, ENSMUSG00000037568, ENSMUSG00000085925	371	64	20010	5.056435309973046	0.9999999928813486	0.039283251487106666	0.03257265035433554
GOTERM_BP_4	GO:1902622~regulation of neutrophil migration	6	1.4251781472684086	0.006572522920162661	ENSMUSG00000027398, ENSMUSG00000032508, ENSMUSG00000032041, ENSMUSG00000027995, ENSMUSG00000027399, ENSMUSG00000022488	371	64	20010	5.056435309973046	0.9999999928813486	0.039283251487106666	0.03257265035433554
GOTERM_BP_4	GO:0002703~regulation of leukocyte mediated immunity	14	3.32541567695962	0.006713671266618579	ENSMUSG00000079685, ENSMUSG00000031077, ENSMUSG00000027398, ENSMUSG00000029371, ENSMUSG00000032691, ENSMUSG00000027995, ENSMUSG00000024401, ENSMUSG00000020641, ENSMUSG00000022488, ENSMUSG00000023249, ENSMUSG00000040296, ENSMUSG00000062593, ENSMUSG00000002603, ENSMUSG00000067235	371	319	20010	2.367066895368782	0.9999999952484743	0.03999566032465118	0.033163361232285464
GOTERM_BP_4	GO:0061046~regulation of branching involved in lung morphogenesis	3	0.7125890736342043	0.006733891492269919	ENSMUSG00000010797, ENSMUSG00000021835, ENSMUSG00000024401	371	7	20010	23.115132845591067	0.9999999955158462	0.03999566032465118	0.033163361232285464
GOTERM_BP_4	GO:1905064~negative regulation of vascular smooth muscle cell differentiation	3	0.7125890736342043	0.006733891492269919	ENSMUSG00000033016, ENSMUSG00000027544, ENSMUSG00000000489	371	7	20010	23.115132845591067	0.9999999955158462	0.03999566032465118	0.033163361232285464
GOTERM_BP_4	GO:0045787~positive regulation of cell cycle	16	3.800475059382423	0.006756827897603083	ENSMUSG00000060735, ENSMUSG00000036856, ENSMUSG00000061878, ENSMUSG00000027381, ENSMUSG00000049285, ENSMUSG00000027398, ENSMUSG00000034509, ENSMUSG00000029999, ENSMUSG00000027399, ENSMUSG00000000489, ENSMUSG00000024401, ENSMUSG00000022528, ENSMUSG00000002603, ENSMUSG00000030966, ENSMUSG00000031429, ENSMUSG00000016526	371	393	20010	2.195839591777947	0.999999995800974	0.04004828201808494	0.03320699377176182
GOTERM_BP_4	GO:0060674~placenta blood vessel development	5	1.187648456057007	0.006792588130334461	ENSMUSG00000010797, ENSMUSG00000022528, ENSMUSG00000053113, ENSMUSG00000031349, ENSMUSG00000037568	371	41	20010	6.577476825981198	0.9999999962097924	0.04017653478337118	0.033313337628812875
GOTERM_BP_4	GO:0070848~response to growth factor	26	6.175771971496437	0.0069131745438793515	ENSMUSG00000054793, ENSMUSG00000033730, ENSMUSG00000010797, ENSMUSG00000032387, ENSMUSG00000049580, ENSMUSG00000032363, ENSMUSG00000027996, ENSMUSG00000028864, ENSMUSG00000000058, ENSMUSG00000025856, ENSMUSG00000020325, ENSMUSG00000022528, ENSMUSG00000021835, ENSMUSG00000035799, ENSMUSG00000036856, ENSMUSG00000061878, ENSMUSG00000058488, ENSMUSG00000027500, ENSMUSG00000000489, ENSMUSG00000007655,…	371	793	20010	1.7683708187883878	0.9999999973168668	0.040804941031818996	0.03383439574483691
GOTERM_BP_4	GO:0001892~embryonic placenta development	8	1.9002375296912115	0.006982514194337547	ENSMUSG00000010797, ENSMUSG00000022528, ENSMUSG00000053113, ENSMUSG00000034394, ENSMUSG00000031349, ENSMUSG00000000489, ENSMUSG00000037568, ENSMUSG00000085925	371	120	20010	3.5956873315363884	0.999999997800272	0.041128887956294664	0.03410300410857614
GOTERM_BP_4	GO:1905477~positive regulation of protein localization to membrane	8	1.9002375296912115	0.0072970369417903296	ENSMUSG00000021567, ENSMUSG00000032892, ENSMUSG00000041046, ENSMUSG00000029838, ENSMUSG00000002603, ENSMUSG00000035385, ENSMUSG00000030538, ENSMUSG00000024401	371	121	20010	3.565970907308815	0.9999999991067763	0.04280426824617214	0.03549218586738843
GOTERM_BP_4	GO:0001823~mesonephros development	8	1.9002375296912115	0.0072970369417903296	ENSMUSG00000036856, ENSMUSG00000030110, ENSMUSG00000022528, ENSMUSG00000002603, ENSMUSG00000025352, ENSMUSG00000021835, ENSMUSG00000024176, ENSMUSG00000021125	371	121	20010	3.565970907308815	0.9999999991067763	0.04280426824617214	0.03549218586738843
GOTERM_BP_4	GO:0035872~nucleotide-binding domain, leucine rich repeat containing receptor signaling pathway	4	0.9501187648456058	0.0074395983562788905	ENSMUSG00000069874, ENSMUSG00000024737, ENSMUSG00000078853, ENSMUSG00000046879	371	22	20010	9.80641999509924	0.9999999994063802	0.04355073523377252	0.03611113687749363
GOTERM_BP_4	GO:0070265~necrotic cell death	6	1.4251781472684086	0.007477456707899153	ENSMUSG00000031077, ENSMUSG00000024778, ENSMUSG00000019853, ENSMUSG00000007655, ENSMUSG00000037613, ENSMUSG00000024401	371	66	20010	4.90320999754962	0.9999999994674256	0.043678628119034044	0.036217182331388854
GOTERM_BP_4	GO:0000902~cell morphogenesis	35	8.31353919239905	0.007492151325865944	ENSMUSG00000033214, ENSMUSG00000049580, ENSMUSG00000028040, ENSMUSG00000055148, ENSMUSG00000004891, ENSMUSG00000014813, ENSMUSG00000000552, ENSMUSG00000028864, ENSMUSG00000031391, ENSMUSG00000022048, ENSMUSG00000022488, ENSMUSG00000037032, ENSMUSG00000022528, ENSMUSG00000029838, ENSMUSG00000035373, ENSMUSG00000017724, ENSMUSG00000033419, ENSMUSG00000031897, ENSMUSG00000031137, ENSMUSG00000032036,…	371	1185	20010	1.5930260329591595	0.9999999994893924	0.043678628119034044	0.036217182331388854
GOTERM_BP_4	GO:0015031~protein transport	50	11.87648456057007	0.0076506420841573166	ENSMUSG00000032202, ENSMUSG00000028581, ENSMUSG00000050192, ENSMUSG00000049686, ENSMUSG00000001467, ENSMUSG00000029236, ENSMUSG00000021998, ENSMUSG00000021835, ENSMUSG00000033419, ENSMUSG00000032769, ENSMUSG00000028270, ENSMUSG00000070526, ENSMUSG00000033933, ENSMUSG00000075284, ENSMUSG00000081044, ENSMUSG00000034936, ENSMUSG00000023043, ENSMUSG00000046879, ENSMUSG00000007655, ENSMUSG00000024258,…	371	1864	20010	1.4467626065731174	0.9999999996758342	0.0445114043546576	0.036907698725004316
GOTERM_BP_4	GO:1903532~positive regulation of secretion by cell	16	3.800475059382423	0.007714287256609832	ENSMUSG00000032202, ENSMUSG00000061878, ENSMUSG00000029482, ENSMUSG00000027995, ENSMUSG00000049686, ENSMUSG00000024990, ENSMUSG00000027399, ENSMUSG00000029236, ENSMUSG00000047638, ENSMUSG00000022048, ENSMUSG00000037032, ENSMUSG00000002603, ENSMUSG00000034394, ENSMUSG00000032769, ENSMUSG00000035864, ENSMUSG00000050578	371	399	20010	2.162819447540685	0.9999999997299026	0.04479009641847953	0.03713878293539304
GOTERM_BP_4	GO:0001501~skeletal system development	21	4.98812351543943	0.007772074194155385	ENSMUSG00000032473, ENSMUSG00000032363, ENSMUSG00000025352, ENSMUSG00000014813, ENSMUSG00000000552, ENSMUSG00000027996, ENSMUSG00000027544, ENSMUSG00000040711, ENSMUSG00000042734, ENSMUSG00000024990, ENSMUSG00000005124, ENSMUSG00000025856, ENSMUSG00000002603, ENSMUSG00000021835, ENSMUSG00000039462, ENSMUSG00000020846, ENSMUSG00000045294, ENSMUSG00000055435, ENSMUSG00000056758, ENSMUSG00000050578,…	371	595	20010	1.9035991755192645	0.9999999997711433	0.045033708925401365	0.0373407800896386
GOTERM_BP_4	GO:0072678~T cell migration	6	1.4251781472684086	0.007960947542058158	ENSMUSG00000034855, ENSMUSG00000031077, ENSMUSG00000035042, ENSMUSG00000035385, ENSMUSG00000000982, ENSMUSG00000037405	371	67	20010	4.830027758780223	0.9999999998668481	0.04603434096982817	0.03817047815389268
GOTERM_BP_4	GO:0045598~regulation of fat cell differentiation	9	2.137767220902613	0.008007483902575826	ENSMUSG00000022528, ENSMUSG00000002603, ENSMUSG00000000552, ENSMUSG00000045294, ENSMUSG00000027996, ENSMUSG00000040711, ENSMUSG00000020593, ENSMUSG00000005124, ENSMUSG00000024401	371	154	20010	3.1520635698533273	0.999999999883484	0.0462095166385968	0.03831572926202104
GOTERM_BP_4	GO:0060541~respiratory system development	13	3.0878859857482186	0.008252294158036348	ENSMUSG00000010797, ENSMUSG00000055148, ENSMUSG00000027820, ENSMUSG00000024990, ENSMUSG00000024401, ENSMUSG00000025856, ENSMUSG00000022528, ENSMUSG00000002603, ENSMUSG00000021835, ENSMUSG00000034394, ENSMUSG00000015134, ENSMUSG00000017697, ENSMUSG00000056758	371	291	20010	2.4094812015450024	0.9999999999422666	0.047525864128772084	0.039407210361959
GOTERM_BP_4	GO:0044089~positive regulation of cellular component biogenesis	23	5.463182897862233	0.00834921601314257	ENSMUSG00000033214, ENSMUSG00000036856, ENSMUSG00000027381, ENSMUSG00000032041, ENSMUSG00000040711, ENSMUSG00000020120, ENSMUSG00000007655, ENSMUSG00000003444, ENSMUSG00000024401, ENSMUSG00000022488, ENSMUSG00000022512, ENSMUSG00000024778, ENSMUSG00000047787, ENSMUSG00000021998, ENSMUSG00000002603, ENSMUSG00000032508, ENSMUSG00000035692, ENSMUSG00000033419, ENSMUSG00000055717, ENSMUSG00000027080,…	371	680	20010	1.8242825432059617	0.999999999956281	0.04798690819674871	0.039789496111117824
GOTERM_BP_4	GO:0060253~negative regulation of glial cell proliferation	4	0.9501187648456058	0.008439885861070473	ENSMUSG00000073802, ENSMUSG00000024778, ENSMUSG00000022528, ENSMUSG00000029838	371	23	20010	9.380053908355796	0.9999999999662951	0.048312827514578466	0.04005973993212324
GOTERM_BP_4	GO:0010984~regulation of lipoprotein particle clearance	4	0.9501187648456058	0.008439885861070473	ENSMUSG00000044254, ENSMUSG00000032193, ENSMUSG00000047638, ENSMUSG00000053846	371	23	20010	9.380053908355796	0.9999999999662951	0.048312827514578466	0.04005973993212324
GOTERM_BP_4	GO:0022408~negative regulation of cell-cell adhesion	11	2.6128266033254155	0.008537587354690776	ENSMUSG00000063281, ENSMUSG00000028581, ENSMUSG00000016496, ENSMUSG00000035914, ENSMUSG00000062593, ENSMUSG00000002603, ENSMUSG00000021835, ENSMUSG00000041607, ENSMUSG00000018899, ENSMUSG00000021125, ENSMUSG00000022488	371	222	20010	2.6724703139797477	0.999999999974535	0.048773967919869994	0.040442105561677794
GOTERM_BP_4	GO:0007431~salivary gland development	5	1.187648456057007	0.008720506683692272	ENSMUSG00000025856, ENSMUSG00000002603, ENSMUSG00000028864, ENSMUSG00000000489, ENSMUSG00000024401	371	44	20010	6.129012496937025	0.999999999984935	0.0495206417467156	0.04106122807750513
GOTERM_BP_4	GO:2000403~positive regulation of lymphocyte migration	5	1.187648456057007	0.008720506683692272	ENSMUSG00000034855, ENSMUSG00000031077, ENSMUSG00000035042, ENSMUSG00000035373, ENSMUSG00000000982	371	44	20010	6.129012496937025	0.999999999984935	0.0495206417467156	0.04106122807750513
GOTERM_BP_4	GO:0032735~positive regulation of interleukin-12 production	5	1.187648456057007	0.008720506683692272	ENSMUSG00000028581, ENSMUSG00000032041, ENSMUSG00000027995, ENSMUSG00000001741, ENSMUSG00000018899	371	44	20010	6.129012496937025	0.999999999984935	0.0495206417467156	0.04106122807750513
GOTERM_BP_4	GO:0014031~mesenchymal cell development	7	1.66270783847981	0.008827114623022464	ENSMUSG00000000627, ENSMUSG00000030110, ENSMUSG00000022528, ENSMUSG00000030031, ENSMUSG00000021835, ENSMUSG00000024176, ENSMUSG00000035799	371	96	20010	3.9327830188679247	0.9999999999889062	0.04997859083316764	0.04144094754848593
GOTERM_BP_4	GO:0030324~lung development	12	2.8503562945368173	0.008853353585439504	ENSMUSG00000010797, ENSMUSG00000025856, ENSMUSG00000055148, ENSMUSG00000022528, ENSMUSG00000002603, ENSMUSG00000021835, ENSMUSG00000034394, ENSMUSG00000027820, ENSMUSG00000024990, ENSMUSG00000017697, ENSMUSG00000056758, ENSMUSG00000024401	371	258	20010	2.508619068513759	0.999999999989711	0.04997859083316764	0.04144094754848593
GOTERM_BP_4	GO:0031175~neuron projection development	34	8.076009501187649	0.00885385229522548	ENSMUSG00000033214, ENSMUSG00000032860, ENSMUSG00000049580, ENSMUSG00000028040, ENSMUSG00000029371, ENSMUSG00000028864, ENSMUSG00000031391, ENSMUSG00000006235, ENSMUSG00000022048, ENSMUSG00000022488, ENSMUSG00000027858, ENSMUSG00000037032, ENSMUSG00000022528, ENSMUSG00000029838, ENSMUSG00000021835, ENSMUSG00000017724, ENSMUSG00000033419, ENSMUSG00000031137, ENSMUSG00000061878, ENSMUSG00000032036,…	371	1153	20010	1.5904601379735974	0.9999999999897258	0.04997859083316764	0.04144094754848593
GOTERM_BP_4	GO:0009889~regulation of biosynthetic process	109	25.890736342042754	0.009148255904527655	ENSMUSG00000033016, ENSMUSG00000032202, ENSMUSG00000055200, ENSMUSG00000031077, ENSMUSG00000032041, ENSMUSG00000028864, ENSMUSG00000049686, ENSMUSG00000025353, ENSMUSG00000045757, ENSMUSG00000003444, ENSMUSG00000044149, ENSMUSG00000022126, ENSMUSG00000039081, ENSMUSG00000041396, ENSMUSG00000022528, ENSMUSG00000021835, ENSMUSG00000017724, ENSMUSG00000033933, ENSMUSG00000018899, ENSMUSG00000035799,…	371	4759	20010	1.2353327982899758	0.9999999999955874	0.05153819415521025	0.04273413005699156
GOTERM_BP_4	GO:0090596~sensory organ morphogenesis	14	3.32541567695962	0.009450615229656317	ENSMUSG00000049580, ENSMUSG00000025352, ENSMUSG00000075012, ENSMUSG00000024176, ENSMUSG00000024990, ENSMUSG00000028631, ENSMUSG00000000489, ENSMUSG00000048707, ENSMUSG00000029838, ENSMUSG00000021835, ENSMUSG00000045294, ENSMUSG00000033933, ENSMUSG00000015134, ENSMUSG00000035799	371	333	20010	2.2675505694373617	0.9999999999981481	0.0531363642853206	0.04405929115960327
GOTERM_BP_4	GO:0001836~release of cytochrome c from mitochondria	6	1.4251781472684086	0.009540915949917843	ENSMUSG00000089929, ENSMUSG00000024778, ENSMUSG00000027381, ENSMUSG00000028864, ENSMUSG00000031429, ENSMUSG00000029535	371	70	20010	4.623026569118213	0.9999999999985713	0.053432885585661935	0.04430515890916573
GOTERM_BP_4	GO:2000401~regulation of lymphocyte migration	6	1.4251781472684086	0.009540915949917843	ENSMUSG00000034855, ENSMUSG00000031077, ENSMUSG00000035042, ENSMUSG00000035373, ENSMUSG00000035385, ENSMUSG00000000982	371	70	20010	4.623026569118213	0.9999999999985713	0.053432885585661935	0.04430515890916573
GOTERM_BP_4	GO:0030323~respiratory tube development	12	2.8503562945368173	0.009605666758424846	ENSMUSG00000010797, ENSMUSG00000025856, ENSMUSG00000055148, ENSMUSG00000022528, ENSMUSG00000002603, ENSMUSG00000021835, ENSMUSG00000034394, ENSMUSG00000027820, ENSMUSG00000024990, ENSMUSG00000017697, ENSMUSG00000056758, ENSMUSG00000024401	371	261	20010	2.4797843665768196	0.9999999999988137	0.053689826969977775	0.04451820802185503
GOTERM_BP_4	GO:0002009~morphogenesis of an epithelium	21	4.98812351543943	0.009885440454427939	ENSMUSG00000033016, ENSMUSG00000034855, ENSMUSG00000036856, ENSMUSG00000010797, ENSMUSG00000030110, ENSMUSG00000053113, ENSMUSG00000027996, ENSMUSG00000028864, ENSMUSG00000024176, ENSMUSG00000000489, ENSMUSG00000024401, ENSMUSG00000025856, ENSMUSG00000022528, ENSMUSG00000002603, ENSMUSG00000021835, ENSMUSG00000034394, ENSMUSG00000014599, ENSMUSG00000017724, ENSMUSG00000015134, ENSMUSG00000056758,…	371	609	20010	1.8598382749326146	0.999999999999469	0.05514525116244605	0.04572500790587355
GOTERM_BP_4	GO:0045931~positive regulation of mitotic cell cycle	10	2.375296912114014	0.009964143535799237	ENSMUSG00000061878, ENSMUSG00000027398, ENSMUSG00000022528, ENSMUSG00000002603, ENSMUSG00000049285, ENSMUSG00000034509, ENSMUSG00000029999, ENSMUSG00000000489, ENSMUSG00000027399, ENSMUSG00000024401	371	193	20010	2.7945756462718045	0.9999999999995764	0.05547551538033039	0.045998854404991
GOTERM_BP_4	GO:0007088~regulation of mitotic nuclear division	11	2.6128266033254155	0.01053072083668313	ENSMUSG00000023249, ENSMUSG00000061878, ENSMUSG00000027398, ENSMUSG00000002603, ENSMUSG00000021835, ENSMUSG00000034509, ENSMUSG00000029999, ENSMUSG00000000058, ENSMUSG00000000489, ENSMUSG00000027399, ENSMUSG00000024401	371	229	20010	2.59077908167469	0.999999999999917	0.05851543121164747	0.04851947354245215
GOTERM_BP_4	GO:0032526~response to retinoic acid	8	1.9002375296912115	0.010618079281058845	ENSMUSG00000047821, ENSMUSG00000040907, ENSMUSG00000025856, ENSMUSG00000030110, ENSMUSG00000035385, ENSMUSG00000096472, ENSMUSG00000024990, ENSMUSG00000024401	371	130	20010	3.3190959983412816	0.9999999999999354	0.05884472180467497	0.04879251273716283
GOTERM_BP_4	GO:0045184~establishment of protein localization	52	12.351543942992874	0.010631348684570451	ENSMUSG00000032202, ENSMUSG00000028581, ENSMUSG00000050192, ENSMUSG00000049686, ENSMUSG00000001467, ENSMUSG00000029236, ENSMUSG00000021998, ENSMUSG00000021835, ENSMUSG00000033419, ENSMUSG00000052852, ENSMUSG00000032769, ENSMUSG00000028270, ENSMUSG00000070526, ENSMUSG00000033933, ENSMUSG00000071856, ENSMUSG00000075284, ENSMUSG00000081044, ENSMUSG00000034936, ENSMUSG00000023043, ENSMUSG00000046879,…	371	1993	20010	1.4072434112385261	0.9999999999999378	0.05884472180467497	0.04879251273716283
GOTERM_BP_4	GO:0048864~stem cell development	7	1.66270783847981	0.0106795812927953	ENSMUSG00000000627, ENSMUSG00000030110, ENSMUSG00000022528, ENSMUSG00000030031, ENSMUSG00000021835, ENSMUSG00000024176, ENSMUSG00000035799	371	100	20010	3.7754716981132073	0.9999999999999458	0.05899691024854879	0.04891870343631866
GOTERM_BP_4	GO:0033043~regulation of organelle organization	41	9.73871733966746	0.010921580931939973	ENSMUSG00000004891, ENSMUSG00000027398, ENSMUSG00000034509, ENSMUSG00000029999, ENSMUSG00000028864, ENSMUSG00000027995, ENSMUSG00000000058, ENSMUSG00000020120, ENSMUSG00000027399, ENSMUSG00000029535, ENSMUSG00000024401, ENSMUSG00000022488, ENSMUSG00000021998, ENSMUSG00000021835, ENSMUSG00000045294, ENSMUSG00000035799, ENSMUSG00000031137, ENSMUSG00000036856, ENSMUSG00000061878, ENSMUSG00000027381,…	371	1487	20010	1.4871201808304495	0.999999999999973	0.06021685610730469	0.04993025081094263
GOTERM_BP_4	GO:0031622~positive regulation of fever generation	3	0.7125890736342043	0.011264798067937705	ENSMUSG00000027398, ENSMUSG00000035042, ENSMUSG00000024401	371	9	20010	17.978436657681943	0.9999999999999899	0.06198907254019879	0.051399726580783456
GOTERM_BP_4	GO:0060135~maternal process involved in female pregnancy	6	1.4251781472684086	0.011324248350303063	ENSMUSG00000036856, ENSMUSG00000029838, ENSMUSG00000014813, ENSMUSG00000034394, ENSMUSG00000035385, ENSMUSG00000006235	371	73	20010	4.43303917586678	0.9999999999999916	0.062152522854272585	0.05153525532978173
GOTERM_BP_4	GO:0031344~regulation of cell projection organization	27	6.413301662707839	0.011338193097141465	ENSMUSG00000032860, ENSMUSG00000049580, ENSMUSG00000029371, ENSMUSG00000027996, ENSMUSG00000028864, ENSMUSG00000031391, ENSMUSG00000006235, ENSMUSG00000022048, ENSMUSG00000021118, ENSMUSG00000037032, ENSMUSG00000022528, ENSMUSG00000029838, ENSMUSG00000021835, ENSMUSG00000033419, ENSMUSG00000031137, ENSMUSG00000061878, ENSMUSG00000030110, ENSMUSG00000041607, ENSMUSG00000027500, ENSMUSG00000007655,…	371	870	20010	1.6738544474393533	0.9999999999999919	0.062152522854272585	0.05153525532978173
GOTERM_BP_4	GO:0055123~digestive system development	9	2.137767220902613	0.0114514513611439	ENSMUSG00000032387, ENSMUSG00000025856, ENSMUSG00000022528, ENSMUSG00000002603, ENSMUSG00000032473, ENSMUSG00000021835, ENSMUSG00000027996, ENSMUSG00000017697, ENSMUSG00000024401	371	164	20010	2.959864571691539	0.9999999999999941	0.0626415416785393	0.05194073701921765
GOTERM_BP_4	GO:0048145~regulation of fibroblast proliferation	8	1.9002375296912115	0.011484572744687694	ENSMUSG00000061878, ENSMUSG00000010797, ENSMUSG00000025856, ENSMUSG00000002603, ENSMUSG00000034394, ENSMUSG00000000489, ENSMUSG00000056758, ENSMUSG00000007655	371	132	20010	3.2688066650330803	0.9999999999999947	0.0626415416785393	0.05194073701921765
GOTERM_BP_4	GO:0015849~organic acid transport	15	3.5629453681710213	0.011493456856308442	ENSMUSG00000031596, ENSMUSG00000032860, ENSMUSG00000027398, ENSMUSG00000024990, ENSMUSG00000049511, ENSMUSG00000027399, ENSMUSG00000024600, ENSMUSG00000022464, ENSMUSG00000047638, ENSMUSG00000024401, ENSMUSG00000022048, ENSMUSG00000021125, ENSMUSG00000020334, ENSMUSG00000023947, ENSMUSG00000019935	371	379	20010	2.1346428749226574	0.9999999999999948	0.0626415416785393	0.05194073701921765
GOTERM_BP_4	GO:0032370~positive regulation of lipid transport	7	1.66270783847981	0.01170222677533301	ENSMUSG00000023832, ENSMUSG00000032860, ENSMUSG00000027398, ENSMUSG00000027399, ENSMUSG00000053846, ENSMUSG00000007655, ENSMUSG00000029535	371	102	20010	3.7014428412874585	0.9999999999999971	0.0635359449920275	0.05268235298284459
GOTERM_BP_4	GO:0051341~regulation of oxidoreductase activity	7	1.66270783847981	0.01170222677533301	ENSMUSG00000048371, ENSMUSG00000027398, ENSMUSG00000026154, ENSMUSG00000027399, ENSMUSG00000007655, ENSMUSG00000024401, ENSMUSG00000021125	371	102	20010	3.7014428412874585	0.9999999999999971	0.0635359449920275	0.05268235298284459
GOTERM_BP_4	GO:0002701~negative regulation of production of molecular mediator of immune response	5	1.187648456057007	0.011801819775647142	ENSMUSG00000023249, ENSMUSG00000062593, ENSMUSG00000002603, ENSMUSG00000035799, ENSMUSG00000024401	371	48	20010	5.618261455525607	0.9999999999999979	0.0637119113125543	0.05282825967884556
GOTERM_BP_4	GO:0048536~spleen development	5	1.187648456057007	0.011801819775647142	ENSMUSG00000073802, ENSMUSG00000053175, ENSMUSG00000031077, ENSMUSG00000024778, ENSMUSG00000027381	371	48	20010	5.618261455525607	0.9999999999999979	0.0637119113125543	0.05282825967884556
GOTERM_BP_4	GO:0032768~regulation of monooxygenase activity	5	1.187648456057007	0.011801819775647142	ENSMUSG00000027398, ENSMUSG00000027399, ENSMUSG00000007655, ENSMUSG00000024401, ENSMUSG00000021125	371	48	20010	5.618261455525607	0.9999999999999979	0.0637119113125543	0.05282825967884556
GOTERM_BP_4	GO:0032740~positive regulation of interleukin-17 production	4	0.9501187648456058	0.01189579907271774	ENSMUSG00000061878, ENSMUSG00000002603, ENSMUSG00000032508, ENSMUSG00000047638	371	26	20010	8.297739995853204	0.9999999999999983	0.06397646193172395	0.05304761817115529
GOTERM_BP_4	GO:0032331~negative regulation of chondrocyte differentiation	4	0.9501187648456058	0.01189579907271774	ENSMUSG00000032363, ENSMUSG00000021835, ENSMUSG00000020846, ENSMUSG00000005124	371	26	20010	8.297739995853204	0.9999999999999983	0.06397646193172395	0.05304761817115529
GOTERM_BP_4	GO:0071417~cellular response to organonitrogen compound	24	5.7007125890736345	0.01255667216249164	ENSMUSG00000040907, ENSMUSG00000055148, ENSMUSG00000027398, ENSMUSG00000028278, ENSMUSG00000053113, ENSMUSG00000058488, ENSMUSG00000014813, ENSMUSG00000032691, ENSMUSG00000000058, ENSMUSG00000021680, ENSMUSG00000027995, ENSMUSG00000049511, ENSMUSG00000020593, ENSMUSG00000047638, ENSMUSG00000007655, ENSMUSG00000024401, ENSMUSG00000015340, ENSMUSG00000002603, ENSMUSG00000044254, ENSMUSG00000035385,…	371	749	20010	1.7282342314460613	0.9999999999999998	0.06740326849488437	0.05588903704022222
GOTERM_BP_4	GO:0048017~inositol lipid-mediated signaling	9	2.137767220902613	0.012670533153456651	ENSMUSG00000025856, ENSMUSG00000002504, ENSMUSG00000035042, ENSMUSG00000020901, ENSMUSG00000028864, ENSMUSG00000000489, ENSMUSG00000038349, ENSMUSG00000035799, ENSMUSG00000024401	371	167	20010	2.9066933518407927	0.9999999999999998	0.06788637819507377	0.056289619037672774
GOTERM_BP_4	GO:0007346~regulation of mitotic cell cycle	20	4.750593824228028	0.013046323584466002	ENSMUSG00000061878, ENSMUSG00000049285, ENSMUSG00000027398, ENSMUSG00000034509, ENSMUSG00000029999, ENSMUSG00000096472, ENSMUSG00000000058, ENSMUSG00000027399, ENSMUSG00000000489, ENSMUSG00000024401, ENSMUSG00000073802, ENSMUSG00000023249, ENSMUSG00000020326, ENSMUSG00000022528, ENSMUSG00000002603, ENSMUSG00000021835, ENSMUSG00000075334, ENSMUSG00000035385, ENSMUSG00000016757, ENSMUSG00000056758	371	585	20010	1.843942221300712	0.9999999999999999	0.06976840337933415	0.057850145367961084
GOTERM_BP_4	GO:0032703~negative regulation of interleukin-2 production	4	0.9501187648456058	0.013202569651924087	ENSMUSG00000028581, ENSMUSG00000035914, ENSMUSG00000062593, ENSMUSG00000047638	371	27	20010	7.9904162923030855	1.0	0.07047150217584244	0.05843313660204301
GOTERM_BP_4	GO:0051101~regulation of DNA binding	8	1.9002375296912115	0.013369284562541201	ENSMUSG00000053175, ENSMUSG00000022528, ENSMUSG00000002603, ENSMUSG00000034394, ENSMUSG00000026796, ENSMUSG00000073489, ENSMUSG00000056758, ENSMUSG00000035799	371	136	20010	3.1726652925321077	1.0	0.07122774265998075	0.059060191541263476
GOTERM_BP_4	GO:2000646~positive regulation of receptor catabolic process	3	0.7125890736342043	0.013910184817073781	ENSMUSG00000028581, ENSMUSG00000044254, ENSMUSG00000049502	371	10	20010	16.18059299191375	1.0	0.07369548566959945	0.06110637985749916
GOTERM_BP_4	GO:0070391~response to lipoteichoic acid	3	0.7125890736342043	0.013910184817073781	ENSMUSG00000051439, ENSMUSG00000032041, ENSMUSG00000027995	371	10	20010	16.18059299191375	1.0	0.07369548566959945	0.06110637985749916
GOTERM_BP_4	GO:0061762~CAMKK-AMPK signaling cascade	3	0.7125890736342043	0.013910184817073781	ENSMUSG00000069874, ENSMUSG00000078853, ENSMUSG00000046879	371	10	20010	16.18059299191375	1.0	0.07369548566959945	0.06110637985749916
GOTERM_BP_4	GO:1903556~negative regulation of tumor necrosis factor superfamily cytokine production	6	1.4251781472684086	0.014037629300688427	ENSMUSG00000053175, ENSMUSG00000016496, ENSMUSG00000062593, ENSMUSG00000047638, ENSMUSG00000035799, ENSMUSG00000021125	371	77	20010	4.202751426471103	1.0	0.07423244490791557	0.061551612491308555
GOTERM_BP_4	GO:0031640~killing of cells of other organism	8	1.9002375296912115	0.014390507102223032	ENSMUSG00000069874, ENSMUSG00000034855, ENSMUSG00000027381, ENSMUSG00000029371, ENSMUSG00000078853, ENSMUSG00000032508, ENSMUSG00000028268, ENSMUSG00000028270	371	138	20010	3.1266846361185987	1.0	0.07581665315893431	0.06286519676693358
GOTERM_BP_4	GO:0044364~disruption of cells of other organism	8	1.9002375296912115	0.014390507102223032	ENSMUSG00000069874, ENSMUSG00000034855, ENSMUSG00000027381, ENSMUSG00000029371, ENSMUSG00000078853, ENSMUSG00000032508, ENSMUSG00000028268, ENSMUSG00000028270	371	138	20010	3.1266846361185987	1.0	0.07581665315893431	0.06286519676693358
GOTERM_BP_4	GO:1902624~positive regulation of neutrophil migration	5	1.187648456057007	0.014519493819970941	ENSMUSG00000027398, ENSMUSG00000032041, ENSMUSG00000027995, ENSMUSG00000027399, ENSMUSG00000022488	371	51	20010	5.287775487553512	1.0	0.07635482424735181	0.06331143423532616
GOTERM_BP_4	GO:0042116~macrophage activation	7	1.66270783847981	0.014557299673103551	ENSMUSG00000031596, ENSMUSG00000079685, ENSMUSG00000061878, ENSMUSG00000032193, ENSMUSG00000027995, ENSMUSG00000046879, ENSMUSG00000024401	371	107	20010	3.5284782225357083	1.0	0.07641239404055278	0.06335916961042672
GOTERM_BP_4	GO:0001960~negative regulation of cytokine-mediated signaling pathway	6	1.4251781472684086	0.014778498563004923	ENSMUSG00000035692, ENSMUSG00000016757, ENSMUSG00000030107, ENSMUSG00000047638, ENSMUSG00000034422, ENSMUSG00000007655	371	78	20010	4.148869997926602	1.0	0.07682843487305926	0.06370413984729237
GOTERM_BP_4	GO:0032835~glomerulus development	6	1.4251781472684086	0.014778498563004923	ENSMUSG00000032036, ENSMUSG00000027947, ENSMUSG00000030110, ENSMUSG00000022528, ENSMUSG00000021835, ENSMUSG00000000489	371	78	20010	4.148869997926602	1.0	0.07682843487305926	0.06370413984729237
GOTERM_BP_4	GO:0061035~regulation of cartilage development	6	1.4251781472684086	0.014778498563004923	ENSMUSG00000032363, ENSMUSG00000002603, ENSMUSG00000021835, ENSMUSG00000020846, ENSMUSG00000055435, ENSMUSG00000005124	371	78	20010	4.148869997926602	1.0	0.07682843487305926	0.06370413984729237
GOTERM_BP_4	GO:0051926~negative regulation of calcium ion transport	6	1.4251781472684086	0.014778498563004923	ENSMUSG00000031880, ENSMUSG00000022528, ENSMUSG00000002603, ENSMUSG00000014813, ENSMUSG00000007655, ENSMUSG00000037405	371	78	20010	4.148869997926602	1.0	0.07682843487305926	0.06370413984729237
GOTERM_BP_4	GO:0009896~positive regulation of catabolic process	18	4.275534441805226	0.014792386829931826	ENSMUSG00000028581, ENSMUSG00000027381, ENSMUSG00000027398, ENSMUSG00000078853, ENSMUSG00000032193, ENSMUSG00000027995, ENSMUSG00000049502, ENSMUSG00000046879, ENSMUSG00000007655, ENSMUSG00000024401, ENSMUSG00000069874, ENSMUSG00000021567, ENSMUSG00000044254, ENSMUSG00000047496, ENSMUSG00000030966, ENSMUSG00000031429, ENSMUSG00000018547, ENSMUSG00000035799	371	511	20010	1.8998739325143341	1.0	0.07682843487305926	0.06370413984729237
GOTERM_BP_4	GO:0010564~regulation of cell cycle process	23	5.463182897862233	0.014798587806831801	ENSMUSG00000060735, ENSMUSG00000036856, ENSMUSG00000061878, ENSMUSG00000049285, ENSMUSG00000027398, ENSMUSG00000034509, ENSMUSG00000029999, ENSMUSG00000096472, ENSMUSG00000000058, ENSMUSG00000027399, ENSMUSG00000000489, ENSMUSG00000024401, ENSMUSG00000073802, ENSMUSG00000023249, ENSMUSG00000020326, ENSMUSG00000037032, ENSMUSG00000002603, ENSMUSG00000021835, ENSMUSG00000034394, ENSMUSG00000035385,…	371	718	20010	1.727732770724309	1.0	0.07682843487305926	0.06370413984729237
GOTERM_BP_4	GO:0051253~negative regulation of RNA metabolic process	42	9.97624703087886	0.014965488217556102	ENSMUSG00000033016, ENSMUSG00000037638, ENSMUSG00000008398, ENSMUSG00000055148, ENSMUSG00000027398, ENSMUSG00000025492, ENSMUSG00000027996, ENSMUSG00000047638, ENSMUSG00000044149, ENSMUSG00000039081, ENSMUSG00000024401, ENSMUSG00000024968, ENSMUSG00000062593, ENSMUSG00000037032, ENSMUSG00000022528, ENSMUSG00000021835, ENSMUSG00000030966, ENSMUSG00000022906, ENSMUSG00000033933, ENSMUSG00000056758,…	371	1565	20010	1.4474651877750317	1.0	0.07749586615330525	0.06425755650462112
GOTERM_BP_4	GO:0003015~heart process	11	2.6128266033254155	0.01498162614563019	ENSMUSG00000050627, ENSMUSG00000040907, ENSMUSG00000032892, ENSMUSG00000041046, ENSMUSG00000014813, ENSMUSG00000027335, ENSMUSG00000029236, ENSMUSG00000017697, ENSMUSG00000007655, ENSMUSG00000024401, ENSMUSG00000031137	371	242	20010	2.45160499877481	1.0	0.07749586615330525	0.06425755650462112
GOTERM_BP_4	GO:1903522~regulation of blood circulation	12	2.8503562945368173	0.015093644287994734	ENSMUSG00000050627, ENSMUSG00000032892, ENSMUSG00000014813, ENSMUSG00000027335, ENSMUSG00000032769, ENSMUSG00000000489, ENSMUSG00000029236, ENSMUSG00000017697, ENSMUSG00000007655, ENSMUSG00000037405, ENSMUSG00000024401, ENSMUSG00000031137	371	279	20010	2.3197982784105733	1.0	0.07793360798429222	0.06462052064497201
GOTERM_BP_4	GO:1901362~organic cyclic compound biosynthetic process	104	24.70308788598575	0.015371877582494494	ENSMUSG00000033016, ENSMUSG00000055200, ENSMUSG00000031077, ENSMUSG00000032041, ENSMUSG00000021273, ENSMUSG00000028864, ENSMUSG00000049686, ENSMUSG00000045757, ENSMUSG00000003444, ENSMUSG00000044149, ENSMUSG00000022126, ENSMUSG00000039081, ENSMUSG00000022528, ENSMUSG00000021835, ENSMUSG00000017724, ENSMUSG00000033933, ENSMUSG00000018899, ENSMUSG00000035799, ENSMUSG00000022351, ENSMUSG00000000982,…	371	4591	20010	1.2217974814194652	1.0	0.0792264342793421	0.06569249858171108
GOTERM_BP_4	GO:0090276~regulation of peptide hormone secretion	12	2.8503562945368173	0.015613970888536081	ENSMUSG00000027398, ENSMUSG00000029482, ENSMUSG00000035042, ENSMUSG00000034394, ENSMUSG00000021680, ENSMUSG00000049686, ENSMUSG00000032769, ENSMUSG00000024990, ENSMUSG00000029236, ENSMUSG00000047638, ENSMUSG00000056758, ENSMUSG00000024401	371	280	20010	2.3115132845591067	1.0	0.0803286567412028	0.06660643277767922
GOTERM_BP_4	GO:1901699~cellular response to nitrogen compound	27	6.413301662707839	0.01573059513079356	ENSMUSG00000040907, ENSMUSG00000055148, ENSMUSG00000027398, ENSMUSG00000014813, ENSMUSG00000027995, ENSMUSG00000000058, ENSMUSG00000049686, ENSMUSG00000047638, ENSMUSG00000024401, ENSMUSG00000015340, ENSMUSG00000021835, ENSMUSG00000045294, ENSMUSG00000018899, ENSMUSG00000028278, ENSMUSG00000053113, ENSMUSG00000058488, ENSMUSG00000032691, ENSMUSG00000021680, ENSMUSG00000049511, ENSMUSG00000020593,…	371	895	20010	1.6270987366170249	1.0	0.08078256885759509	0.06698280489809028
GOTERM_BP_4	GO:0031668~cellular response to extracellular stimulus	13	3.0878859857482186	0.015805760332015344	ENSMUSG00000036856, ENSMUSG00000028278, ENSMUSG00000024079, ENSMUSG00000027996, ENSMUSG00000047638, ENSMUSG00000073802, ENSMUSG00000020884, ENSMUSG00000042462, ENSMUSG00000024778, ENSMUSG00000044254, ENSMUSG00000047496, ENSMUSG00000037465, ENSMUSG00000073489	371	318	20010	2.204902608960993	1.0	0.08097063099903157	0.06713874113417063
GOTERM_BP_4	GO:0070664~negative regulation of leukocyte proliferation	7	1.66270783847981	0.01582413737626065	ENSMUSG00000028581, ENSMUSG00000016496, ENSMUSG00000035914, ENSMUSG00000062593, ENSMUSG00000002603, ENSMUSG00000021835, ENSMUSG00000021125	371	109	20010	3.463735502856154	1.0	0.08097063099903157	0.06713874113417063
GOTERM_BP_4	GO:0060716~labyrinthine layer blood vessel development	4	0.9501187648456058	0.016052521392263888	ENSMUSG00000010797, ENSMUSG00000022528, ENSMUSG00000031349, ENSMUSG00000037568	371	29	20010	7.439353099730458	1.0	0.0819917834129098	0.06798545415502785
GOTERM_BP_4	GO:0055082~cellular chemical homeostasis	29	6.88836104513064	0.01623973413937838	ENSMUSG00000060735, ENSMUSG00000032860, ENSMUSG00000040907, ENSMUSG00000027398, ENSMUSG00000014813, ENSMUSG00000027335, ENSMUSG00000000058, ENSMUSG00000025353, ENSMUSG00000027399, ENSMUSG00000029379, ENSMUSG00000029236, ENSMUSG00000047638, ENSMUSG00000006235, ENSMUSG00000021835, ENSMUSG00000032769, ENSMUSG00000029188, ENSMUSG00000034855, ENSMUSG00000037904, ENSMUSG00000029482, ENSMUSG00000000982,…	371	984	20010	1.5895568996121228	1.0	0.08279936133787005	0.06865507676486307
GOTERM_BP_4	GO:0031620~regulation of fever generation	3	0.7125890736342043	0.016795419965199954	ENSMUSG00000027398, ENSMUSG00000035042, ENSMUSG00000024401	371	11	20010	14.70962999264886	1.0	0.08517463422637053	0.07062459126186577
GOTERM_BP_4	GO:0060693~regulation of branching involved in salivary gland morphogenesis	3	0.7125890736342043	0.016795419965199954	ENSMUSG00000025856, ENSMUSG00000028864, ENSMUSG00000024401	371	11	20010	14.70962999264886	1.0	0.08517463422637053	0.07062459126186577
GOTERM_BP_4	GO:0060502~epithelial cell proliferation involved in lung morphogenesis	3	0.7125890736342043	0.016795419965199954	ENSMUSG00000010797, ENSMUSG00000021835, ENSMUSG00000056758	371	11	20010	14.70962999264886	1.0	0.08517463422637053	0.07062459126186577
GOTERM_BP_4	GO:0045807~positive regulation of endocytosis	10	2.375296912114014	0.016998462670744025	ENSMUSG00000032202, ENSMUSG00000051439, ENSMUSG00000027398, ENSMUSG00000044254, ENSMUSG00000035385, ENSMUSG00000033419, ENSMUSG00000030854, ENSMUSG00000007655, ENSMUSG00000024401, ENSMUSG00000022488	371	211	20010	2.5561758281064373	1.0	0.08605093647378426	0.07135119829232234
GOTERM_BP_4	GO:0030858~positive regulation of epithelial cell differentiation	6	1.4251781472684086	0.01715698263581565	ENSMUSG00000073802, ENSMUSG00000047821, ENSMUSG00000043895, ENSMUSG00000021835, ENSMUSG00000034394, ENSMUSG00000017724	371	81	20010	3.9952081461515427	1.0	0.08643397932399435	0.07166880746056332
GOTERM_BP_4	GO:0042770~signal transduction in response to DNA damage	6	1.4251781472684086	0.01715698263581565	ENSMUSG00000053175, ENSMUSG00000000552, ENSMUSG00000031429, ENSMUSG00000016526, ENSMUSG00000029535, ENSMUSG00000035799	371	81	20010	3.9952081461515427	1.0	0.08643397932399435	0.07166880746056332
GOTERM_BP_4	GO:0030279~negative regulation of ossification	7	1.66270783847981	0.01716527181654018	ENSMUSG00000033016, ENSMUSG00000032860, ENSMUSG00000002603, ENSMUSG00000020846, ENSMUSG00000020077, ENSMUSG00000035799, ENSMUSG00000024401	371	111	20010	3.4013258541560427	1.0	0.08643397932399435	0.07166880746056332
GOTERM_BP_4	GO:0007009~plasma membrane organization	16	3.800475059382423	0.017276468610848902	ENSMUSG00000032892, ENSMUSG00000000058, ENSMUSG00000023043, ENSMUSG00000001763, ENSMUSG00000029126, ENSMUSG00000007655, ENSMUSG00000024401, ENSMUSG00000021567, ENSMUSG00000041046, ENSMUSG00000044231, ENSMUSG00000002603, ENSMUSG00000002504, ENSMUSG00000031429, ENSMUSG00000030538, ENSMUSG00000037752, ENSMUSG00000031137	371	439	20010	1.9657516163296884	1.0	0.08684019999622815	0.0720056350759586
GOTERM_BP_4	GO:0048729~tissue morphogenesis	23	5.463182897862233	0.017481004890815693	ENSMUSG00000033016, ENSMUSG00000034855, ENSMUSG00000036856, ENSMUSG00000010797, ENSMUSG00000030110, ENSMUSG00000053113, ENSMUSG00000014813, ENSMUSG00000027996, ENSMUSG00000028864, ENSMUSG00000024176, ENSMUSG00000000489, ENSMUSG00000006235, ENSMUSG00000024401, ENSMUSG00000025856, ENSMUSG00000022528, ENSMUSG00000002603, ENSMUSG00000021835, ENSMUSG00000034394, ENSMUSG00000014599, ENSMUSG00000017724,…	371	730	20010	1.6993316840822656	1.0	0.08752191655147822	0.07257089671175293
GOTERM_BP_4	GO:0003180~aortic valve morphogenesis	4	0.9501187648456058	0.017596673556219872	ENSMUSG00000033016, ENSMUSG00000002603, ENSMUSG00000021835, ENSMUSG00000035799	371	30	20010	7.191374663072777	1.0	0.08752191655147822	0.07257089671175293
GOTERM_BP_4	GO:0055094~response to lipoprotein particle	4	0.9501187648456058	0.017596673556219872	ENSMUSG00000093930, ENSMUSG00000002603, ENSMUSG00000035385, ENSMUSG00000032193	371	30	20010	7.191374663072777	1.0	0.08752191655147822	0.07257089671175293
GOTERM_BP_4	GO:0071402~cellular response to lipoprotein particle stimulus	4	0.9501187648456058	0.017596673556219872	ENSMUSG00000093930, ENSMUSG00000002603, ENSMUSG00000035385, ENSMUSG00000032193	371	30	20010	7.191374663072777	1.0	0.08752191655147822	0.07257089671175293
GOTERM_BP_4	GO:0001919~regulation of receptor recycling	4	0.9501187648456058	0.017596673556219872	ENSMUSG00000041046, ENSMUSG00000044254, ENSMUSG00000032193, ENSMUSG00000029126	371	30	20010	7.191374663072777	1.0	0.08752191655147822	0.07257089671175293
GOTERM_BP_4	GO:0072012~glomerulus vasculature development	4	0.9501187648456058	0.017596673556219872	ENSMUSG00000027947, ENSMUSG00000022528, ENSMUSG00000021835, ENSMUSG00000000489	371	30	20010	7.191374663072777	1.0	0.08752191655147822	0.07257089671175293
GOTERM_BP_4	GO:0048468~cell development	68	16.152019002375297	0.0178122530389598	ENSMUSG00000033214, ENSMUSG00000025352, ENSMUSG00000014813, ENSMUSG00000028864, ENSMUSG00000031391, ENSMUSG00000000058, ENSMUSG00000001467, ENSMUSG00000006235, ENSMUSG00000022048, ENSMUSG00000022488, ENSMUSG00000043895, ENSMUSG00000027858, ENSMUSG00000029838, ENSMUSG00000022528, ENSMUSG00000021835, ENSMUSG00000017724, ENSMUSG00000033419, ENSMUSG00000035799, ENSMUSG00000032036, ENSMUSG00000036718,…	371	2826	20010	1.2978064678581442	1.0	0.0884395460660395	0.07333177123718354
GOTERM_BP_4	GO:0060761~negative regulation of response to cytokine stimulus	6	1.4251781472684086	0.018002907914924385	ENSMUSG00000035692, ENSMUSG00000016757, ENSMUSG00000030107, ENSMUSG00000047638, ENSMUSG00000034422, ENSMUSG00000007655	371	82	20010	3.946486095588719	1.0	0.0892304407978395	0.07398756057718923
GOTERM_BP_4	GO:0032088~negative regulation of NF-kappaB transcription factor activity	6	1.4251781472684086	0.018875925502128358	ENSMUSG00000053175, ENSMUSG00000032691, ENSMUSG00000030966, ENSMUSG00000031429, ENSMUSG00000047638, ENSMUSG00000022126	371	83	20010	3.8989380703406615	1.0	0.09339479661487858	0.07744053610351444
GOTERM_BP_4	GO:0032801~receptor catabolic process	4	0.9501187648456058	0.019220732778220923	ENSMUSG00000028581, ENSMUSG00000002603, ENSMUSG00000044254, ENSMUSG00000049502	371	31	20010	6.959394835231719	1.0	0.09493573742020577	0.07871824413858186
GOTERM_BP_4	GO:0006720~isoprenoid metabolic process	7	1.66270783847981	0.019320407545941724	ENSMUSG00000058258, ENSMUSG00000093930, ENSMUSG00000021273, ENSMUSG00000006517, ENSMUSG00000024990, ENSMUSG00000015134, ENSMUSG00000033105	371	114	20010	3.3118172790466733	1.0	0.09526266805581317	0.07898932651798357
GOTERM_BP_4	GO:0045995~regulation of embryonic development	9	2.137767220902613	0.019639657285151185	ENSMUSG00000036856, ENSMUSG00000010797, ENSMUSG00000022528, ENSMUSG00000040836, ENSMUSG00000021835, ENSMUSG00000041607, ENSMUSG00000027996, ENSMUSG00000000489, ENSMUSG00000047989	371	181	20010	2.6818662417536596	1.0	0.09666924736376319	0.0801556254942416
GOTERM_BP_4	GO:0072331~signal transduction by p53 class mediator	8	1.9002375296912115	0.019681440949839757	ENSMUSG00000053175, ENSMUSG00000000552, ENSMUSG00000031429, ENSMUSG00000016526, ENSMUSG00000041801, ENSMUSG00000073489, ENSMUSG00000029535, ENSMUSG00000035799	371	147	20010	2.9352549645195007	1.0	0.09670759844955805	0.08018742521705005
GOTERM_BP_4	GO:0044765~single-organism transport	77	18.28978622327791	0.01977716227852004	ENSMUSG00000031596, ENSMUSG00000032202, ENSMUSG00000040907, ENSMUSG00000014813, ENSMUSG00000049686, ENSMUSG00000001467, ENSMUSG00000029236, ENSMUSG00000022048, ENSMUSG00000022488, ENSMUSG00000039395, ENSMUSG00000021835, ENSMUSG00000021638, ENSMUSG00000033419, ENSMUSG00000032769, ENSMUSG00000033854, ENSMUSG00000035799, ENSMUSG00000034855, ENSMUSG00000081044, ENSMUSG00000026796, ENSMUSG00000023043,…	371	3280	20010	1.2661642890013807	1.0	0.09701039083170605	0.08043849278453238
GOTERM_BP_4	GO:0035239~tube morphogenesis	16	3.800475059382423	0.019844981092180004	ENSMUSG00000033016, ENSMUSG00000036856, ENSMUSG00000032387, ENSMUSG00000010797, ENSMUSG00000027381, ENSMUSG00000030110, ENSMUSG00000027996, ENSMUSG00000024176, ENSMUSG00000024401, ENSMUSG00000022528, ENSMUSG00000002603, ENSMUSG00000021835, ENSMUSG00000014599, ENSMUSG00000017724, ENSMUSG00000056758, ENSMUSG00000035799	371	447	20010	1.9305703793483964	1.0	0.09712519839910698	0.08053368823321383
GOTERM_BP_4	GO:0031018~endocrine pancreas development	5	1.187648456057007	0.019868845507304132	ENSMUSG00000027947, ENSMUSG00000022528, ENSMUSG00000025352, ENSMUSG00000021835, ENSMUSG00000033933	371	56	20010	4.815652676164805	1.0	0.09712519839910698	0.08053368823321383
GOTERM_BP_4	GO:0032989~cellular component morphogenesis	36	8.551068883610451	0.020597622806413394	ENSMUSG00000033214, ENSMUSG00000049580, ENSMUSG00000028040, ENSMUSG00000055148, ENSMUSG00000004891, ENSMUSG00000014813, ENSMUSG00000000552, ENSMUSG00000028864, ENSMUSG00000031391, ENSMUSG00000027995, ENSMUSG00000022048, ENSMUSG00000022488, ENSMUSG00000037032, ENSMUSG00000022528, ENSMUSG00000029838, ENSMUSG00000035373, ENSMUSG00000017724, ENSMUSG00000033419, ENSMUSG00000031897, ENSMUSG00000031137,…	371	1322	20010	1.4687376392054838	1.0	0.10051498607932437	0.08334441200742572
GOTERM_BP_4	GO:0006471~protein ADP-ribosylation	4	0.9501187648456058	0.020924905838498393	ENSMUSG00000023249, ENSMUSG00000032392, ENSMUSG00000022906, ENSMUSG00000034422	371	32	20010	6.741913746630728	1.0	0.10176300360774004	0.08437923568037214
GOTERM_BP_4	GO:0061440~kidney vasculature development	4	0.9501187648456058	0.020924905838498393	ENSMUSG00000027947, ENSMUSG00000022528, ENSMUSG00000021835, ENSMUSG00000000489	371	32	20010	6.741913746630728	1.0	0.10176300360774004	0.08437923568037214
GOTERM_BP_4	GO:0019083~viral transcription	5	1.187648456057007	0.021065925676164762	ENSMUSG00000035042, ENSMUSG00000025492, ENSMUSG00000030966, ENSMUSG00000000982, ENSMUSG00000056758	371	57	20010	4.731167541495248	1.0	0.10192611998076319	0.0845144875341372
GOTERM_BP_4	GO:0032892~positive regulation of organic acid transport	5	1.187648456057007	0.021065925676164762	ENSMUSG00000032860, ENSMUSG00000027398, ENSMUSG00000019935, ENSMUSG00000027399, ENSMUSG00000022048	371	57	20010	4.731167541495248	1.0	0.10192611998076319	0.0845144875341372
GOTERM_BP_4	GO:0032330~regulation of chondrocyte differentiation	5	1.187648456057007	0.021065925676164762	ENSMUSG00000032363, ENSMUSG00000021835, ENSMUSG00000020846, ENSMUSG00000055435, ENSMUSG00000005124	371	57	20010	4.731167541495248	1.0	0.10192611998076319	0.0845144875341372
GOTERM_BP_4	GO:0042157~lipoprotein metabolic process	8	1.9002375296912115	0.021712440144754847	ENSMUSG00000069874, ENSMUSG00000078853, ENSMUSG00000044254, ENSMUSG00000039611, ENSMUSG00000024145, ENSMUSG00000032193, ENSMUSG00000010607, ENSMUSG00000046879	371	150	20010	2.876549865229111	1.0	0.10487587811855269	0.08696035025717602
GOTERM_BP_4	GO:0006936~muscle contraction	13	3.0878859857482186	0.022392177160129353	ENSMUSG00000061878, ENSMUSG00000040907, ENSMUSG00000032892, ENSMUSG00000014813, ENSMUSG00000029236, ENSMUSG00000007655, ENSMUSG00000024401, ENSMUSG00000021125, ENSMUSG00000050627, ENSMUSG00000037032, ENSMUSG00000032769, ENSMUSG00000017697, ENSMUSG00000031137	371	334	20010	2.099278531885017	1.0	0.10790683415461307	0.08947354016545947
GOTERM_BP_4	GO:0090068~positive regulation of cell cycle process	12	2.8503562945368173	0.02241579577693368	ENSMUSG00000036856, ENSMUSG00000061878, ENSMUSG00000060735, ENSMUSG00000027398, ENSMUSG00000002603, ENSMUSG00000049285, ENSMUSG00000034509, ENSMUSG00000029999, ENSMUSG00000016526, ENSMUSG00000000489, ENSMUSG00000027399, ENSMUSG00000024401	371	296	20010	2.1865666205288847	1.0	0.10790683415461307	0.08947354016545947
GOTERM_BP_4	GO:0045017~glycerolipid biosynthetic process	9	2.137767220902613	0.02268715427275031	ENSMUSG00000025856, ENSMUSG00000039611, ENSMUSG00000024145, ENSMUSG00000032193, ENSMUSG00000010607, ENSMUSG00000020593, ENSMUSG00000000489, ENSMUSG00000047638, ENSMUSG00000018547	371	186	20010	2.6097730632118945	1.0	0.1088120125104878	0.09022409051396862
GOTERM_BP_4	GO:0061037~negative regulation of cartilage development	4	0.9501187648456058	0.02270929735646832	ENSMUSG00000032363, ENSMUSG00000021835, ENSMUSG00000020846, ENSMUSG00000005124	371	33	20010	6.5376133300661605	1.0	0.1088120125104878	0.09022409051396862
GOTERM_BP_4	GO:0072659~protein localization to plasma membrane	12	2.8503562945368173	0.022718571329079	ENSMUSG00000021567, ENSMUSG00000032892, ENSMUSG00000041046, ENSMUSG00000002603, ENSMUSG00000002504, ENSMUSG00000031429, ENSMUSG00000030538, ENSMUSG00000023043, ENSMUSG00000001763, ENSMUSG00000029126, ENSMUSG00000024401, ENSMUSG00000031137	371	297	20010	2.179204443355387	1.0	0.1088120125104878	0.09022409051396862
GOTERM_BP_4	GO:0043086~negative regulation of catalytic activity	22	5.225653206650831	0.022923747763906634	ENSMUSG00000004891, ENSMUSG00000027398, ENSMUSG00000027996, ENSMUSG00000028864, ENSMUSG00000096472, ENSMUSG00000020593, ENSMUSG00000049502, ENSMUSG00000007655, ENSMUSG00000029535, ENSMUSG00000024401, ENSMUSG00000021125, ENSMUSG00000022488, ENSMUSG00000023249, ENSMUSG00000062593, ENSMUSG00000021835, ENSMUSG00000022906, ENSMUSG00000033419, ENSMUSG00000017734, ENSMUSG00000030854, ENSMUSG00000073489,…	371	707	20010	1.6783264772376352	1.0	0.10961018888792332	0.09088591760513572
GOTERM_BP_4	GO:0090287~regulation of cellular response to growth factor stimulus	13	3.0878859857482186	0.023105044822876248	ENSMUSG00000054793, ENSMUSG00000036856, ENSMUSG00000032387, ENSMUSG00000049580, ENSMUSG00000027996, ENSMUSG00000000058, ENSMUSG00000000489, ENSMUSG00000007655, ENSMUSG00000073802, ENSMUSG00000020325, ENSMUSG00000022528, ENSMUSG00000002603, ENSMUSG00000021835	371	336	20010	2.0867828263380828	1.0	0.1102286314357818	0.09139871407979236
GOTERM_BP_4	GO:0072110~glomerular mesangial cell proliferation	3	0.7125890736342043	0.023246811550604245	ENSMUSG00000027947, ENSMUSG00000021835, ENSMUSG00000000489	371	13	20010	12.446609993779806	1.0	0.1102286314357818	0.09139871407979236
GOTERM_BP_4	GO:0099004~calmodulin dependent kinase signaling pathway	3	0.7125890736342043	0.023246811550604245	ENSMUSG00000069874, ENSMUSG00000078853, ENSMUSG00000046879	371	13	20010	12.446609993779806	1.0	0.1102286314357818	0.09139871407979236
GOTERM_BP_4	GO:0032725~positive regulation of granulocyte macrophage colony-stimulating factor production	3	0.7125890736342043	0.023246811550604245	ENSMUSG00000040296, ENSMUSG00000027398, ENSMUSG00000050222	371	13	20010	12.446609993779806	1.0	0.1102286314357818	0.09139871407979236
GOTERM_BP_4	GO:0032621~interleukin-18 production	3	0.7125890736342043	0.023246811550604245	ENSMUSG00000032691, ENSMUSG00000027995, ENSMUSG00000024401	371	13	20010	12.446609993779806	1.0	0.1102286314357818	0.09139871407979236
GOTERM_BP_4	GO:0003018~vascular process in circulatory system	10	2.375296912114014	0.023354330906421278	ENSMUSG00000032860, ENSMUSG00000055148, ENSMUSG00000002603, ENSMUSG00000027335, ENSMUSG00000049511, ENSMUSG00000000489, ENSMUSG00000018930, ENSMUSG00000007655, ENSMUSG00000037405, ENSMUSG00000024401	371	223	20010	2.418623765607436	1.0	0.11055419538896595	0.09166866324167687
GOTERM_BP_4	GO:0044802~single-organism membrane organization	26	6.175771971496437	0.023546088441388505	ENSMUSG00000028581, ENSMUSG00000001763, ENSMUSG00000000058, ENSMUSG00000029535, ENSMUSG00000024401, ENSMUSG00000029838, ENSMUSG00000052852, ENSMUSG00000037752, ENSMUSG00000031137, ENSMUSG00000089929, ENSMUSG00000061878, ENSMUSG00000027381, ENSMUSG00000032892, ENSMUSG00000023043, ENSMUSG00000029126, ENSMUSG00000007655, ENSMUSG00000021567, ENSMUSG00000041046, ENSMUSG00000044231, ENSMUSG00000002603,…	371	884	20010	1.5863326462660536	1.0	0.11127678009260847	0.09226781168311542
GOTERM_BP_4	GO:0035272~exocrine system development	5	1.187648456057007	0.023590402146340547	ENSMUSG00000025856, ENSMUSG00000002603, ENSMUSG00000028864, ENSMUSG00000000489, ENSMUSG00000024401	371	59	20010	4.570788980766595	1.0	0.11130131692593508	0.09228815698709346
GOTERM_BP_4	GO:0051336~regulation of hydrolase activity	31	7.363420427553444	0.024462329204627528	ENSMUSG00000028581, ENSMUSG00000031077, ENSMUSG00000027996, ENSMUSG00000028864, ENSMUSG00000096472, ENSMUSG00000000058, ENSMUSG00000020120, ENSMUSG00000028307, ENSMUSG00000029535, ENSMUSG00000024401, ENSMUSG00000022488, ENSMUSG00000019122, ENSMUSG00000035373, ENSMUSG00000033419, ENSMUSG00000018930, ENSMUSG00000037613, ENSMUSG00000036856, ENSMUSG00000027381, ENSMUSG00000030110, ENSMUSG00000032691,…	371	1112	20010	1.5035922744284356	1.0	0.11517757385606187	0.09550224840999998
GOTERM_BP_4	GO:0030100~regulation of endocytosis	13	3.0878859857482186	0.024508074329439695	ENSMUSG00000032202, ENSMUSG00000061878, ENSMUSG00000027398, ENSMUSG00000027995, ENSMUSG00000007655, ENSMUSG00000024401, ENSMUSG00000022488, ENSMUSG00000051439, ENSMUSG00000002603, ENSMUSG00000044254, ENSMUSG00000035385, ENSMUSG00000033419, ENSMUSG00000030854	371	339	20010	2.0683157216802233	1.0	0.11517757385606187	0.09550224840999998
GOTERM_BP_4	GO:0031326~regulation of cellular biosynthetic process	104	24.70308788598575	0.02456948789782912	ENSMUSG00000033016, ENSMUSG00000055200, ENSMUSG00000031077, ENSMUSG00000032041, ENSMUSG00000028864, ENSMUSG00000049686, ENSMUSG00000025353, ENSMUSG00000045757, ENSMUSG00000003444, ENSMUSG00000044149, ENSMUSG00000022126, ENSMUSG00000039081, ENSMUSG00000041396, ENSMUSG00000022528, ENSMUSG00000021835, ENSMUSG00000017724, ENSMUSG00000033933, ENSMUSG00000018899, ENSMUSG00000035799, ENSMUSG00000032392,…	371	4673	20010	1.2003578508873884	1.0	0.11517757385606187	0.09550224840999998
GOTERM_BP_4	GO:0060008~Sertoli cell differentiation	4	0.9501187648456058	0.024573914703208983	ENSMUSG00000036856, ENSMUSG00000024176, ENSMUSG00000027399, ENSMUSG00000037405	371	34	20010	6.345330585064215	1.0	0.11517757385606187	0.09550224840999998
GOTERM_BP_4	GO:0001659~temperature homeostasis	5	1.187648456057007	0.024918443390429208	ENSMUSG00000027398, ENSMUSG00000035042, ENSMUSG00000027399, ENSMUSG00000029236, ENSMUSG00000024401	371	60	20010	4.494609164420486	1.0	0.11659950811835394	0.0966812793150077
GOTERM_BP_4	GO:0009790~embryo development	37	8.788598574821853	0.024959262019007923	ENSMUSG00000010797, ENSMUSG00000032387, ENSMUSG00000055148, ENSMUSG00000004891, ENSMUSG00000027996, ENSMUSG00000006235, ENSMUSG00000024401, ENSMUSG00000025856, ENSMUSG00000022528, ENSMUSG00000021835, ENSMUSG00000045294, ENSMUSG00000070526, ENSMUSG00000031458, ENSMUSG00000056758, ENSMUSG00000035799, ENSMUSG00000029188, ENSMUSG00000036856, ENSMUSG00000027381, ENSMUSG00000030110, ENSMUSG00000053113,…	371	1388	20010	1.4377568220480514	1.0	0.11659950811835394	0.0966812793150077
GOTERM_BP_4	GO:0003206~cardiac chamber morphogenesis	8	1.9002375296912115	0.02541279820297106	ENSMUSG00000033016, ENSMUSG00000010797, ENSMUSG00000022528, ENSMUSG00000002603, ENSMUSG00000021835, ENSMUSG00000027996, ENSMUSG00000024990, ENSMUSG00000006235	371	155	20010	2.7837579340926877	1.0	0.1185236244056601	0.09827670649312907
GOTERM_BP_4	GO:0098657~import into cell	9	2.137767220902613	0.026064924492043715	ENSMUSG00000031596, ENSMUSG00000020334, ENSMUSG00000040907, ENSMUSG00000041046, ENSMUSG00000019935, ENSMUSG00000022464, ENSMUSG00000015653, ENSMUSG00000007655, ENSMUSG00000021125	371	191	20010	2.5414543966356673	1.0	0.12116782709128165	0.10046921058289399
GOTERM_BP_4	GO:0048284~organelle fusion	9	2.137767220902613	0.026064924492043715	ENSMUSG00000069874, ENSMUSG00000021567, ENSMUSG00000061878, ENSMUSG00000089929, ENSMUSG00000078853, ENSMUSG00000000058, ENSMUSG00000031504, ENSMUSG00000046879, ENSMUSG00000035864	371	191	20010	2.5414543966356673	1.0	0.12116782709128165	0.10046921058289399
GOTERM_BP_4	GO:0033280~response to vitamin D	4	0.9501187648456058	0.026518672746391605	ENSMUSG00000002603, ENSMUSG00000014813, ENSMUSG00000058488, ENSMUSG00000096472	371	35	20010	6.164035425490951	1.0	0.1226758113227384	0.1017195918841265
GOTERM_BP_4	GO:0046697~decidualization	4	0.9501187648456058	0.026518672746391605	ENSMUSG00000029838, ENSMUSG00000014813, ENSMUSG00000034394, ENSMUSG00000006235	371	35	20010	6.164035425490951	1.0	0.1226758113227384	0.1017195918841265
GOTERM_BP_4	GO:0002719~negative regulation of cytokine production involved in immune response	4	0.9501187648456058	0.026518672746391605	ENSMUSG00000062593, ENSMUSG00000002603, ENSMUSG00000035799, ENSMUSG00000024401	371	35	20010	6.164035425490951	1.0	0.1226758113227384	0.1017195918841265
GOTERM_BP_4	GO:0090193~positive regulation of glomerulus development	3	0.7125890736342043	0.02679433906931043	ENSMUSG00000027947, ENSMUSG00000030110, ENSMUSG00000000489	371	14	20010	11.557566422795533	1.0	0.12334934409739186	0.10227806774191472
GOTERM_BP_4	GO:2000644~regulation of receptor catabolic process	3	0.7125890736342043	0.02679433906931043	ENSMUSG00000028581, ENSMUSG00000044254, ENSMUSG00000049502	371	14	20010	11.557566422795533	1.0	0.12334934409739186	0.10227806774191472
GOTERM_BP_4	GO:0061309~cardiac neural crest cell development involved in outflow tract morphogenesis	3	0.7125890736342043	0.02679433906931043	ENSMUSG00000022528, ENSMUSG00000021835, ENSMUSG00000035799	371	14	20010	11.557566422795533	1.0	0.12334934409739186	0.10227806774191472
GOTERM_BP_4	GO:0045934~negative regulation of nucleobase-containing compound metabolic process	44	10.451306413301662	0.02687735840748314	ENSMUSG00000033016, ENSMUSG00000037638, ENSMUSG00000008398, ENSMUSG00000055148, ENSMUSG00000027398, ENSMUSG00000025492, ENSMUSG00000027996, ENSMUSG00000028307, ENSMUSG00000047638, ENSMUSG00000044149, ENSMUSG00000039081, ENSMUSG00000024401, ENSMUSG00000024968, ENSMUSG00000062593, ENSMUSG00000037032, ENSMUSG00000022528, ENSMUSG00000021835, ENSMUSG00000030966, ENSMUSG00000022906, ENSMUSG00000033933,…	371	1723	20010	1.3773381536935672	1.0	0.1235316392072529	0.10242922210541637
GOTERM_BP_4	GO:0001667~ameboidal-type cell migration	16	3.800475059382423	0.02734496082277997	ENSMUSG00000033730, ENSMUSG00000030110, ENSMUSG00000014813, ENSMUSG00000020151, ENSMUSG00000024176, ENSMUSG00000000489, ENSMUSG00000024401, ENSMUSG00000000627, ENSMUSG00000040364, ENSMUSG00000029838, ENSMUSG00000002603, ENSMUSG00000021835, ENSMUSG00000030538, ENSMUSG00000033933, ENSMUSG00000071856, ENSMUSG00000035799	371	467	20010	1.847890705714632	1.0	0.1254363834229441	0.10400858646563274
GOTERM_BP_4	GO:0042692~muscle cell differentiation	18	4.275534441805226	0.027379962778786744	ENSMUSG00000033016, ENSMUSG00000034855, ENSMUSG00000036856, ENSMUSG00000032387, ENSMUSG00000040747, ENSMUSG00000027544, ENSMUSG00000000058, ENSMUSG00000024176, ENSMUSG00000000489, ENSMUSG00000005124, ENSMUSG00000024401, ENSMUSG00000022528, ENSMUSG00000002603, ENSMUSG00000019122, ENSMUSG00000021835, ENSMUSG00000038112, ENSMUSG00000019848, ENSMUSG00000037752	371	549	20010	1.7683708187883875	1.0	0.1254363834229441	0.10400858646563274
GOTERM_BP_4	GO:0008584~male gonad development	9	2.137767220902613	0.02749999425893683	ENSMUSG00000036856, ENSMUSG00000027381, ENSMUSG00000025856, ENSMUSG00000027996, ENSMUSG00000024176, ENSMUSG00000024990, ENSMUSG00000027399, ENSMUSG00000056758, ENSMUSG00000037405	371	193	20010	2.515118081644624	1.0	0.12578373579851332	0.1042966020206302
GOTERM_BP_4	GO:0043030~regulation of macrophage activation	5	1.187648456057007	0.027707528126419707	ENSMUSG00000031596, ENSMUSG00000079685, ENSMUSG00000061878, ENSMUSG00000032193, ENSMUSG00000046879	371	62	20010	4.349621772019824	1.0	0.1261246680314625	0.10457929416035854
GOTERM_BP_4	GO:0061005~cell differentiation involved in kidney development	5	1.187648456057007	0.027707528126419707	ENSMUSG00000036856, ENSMUSG00000022528, ENSMUSG00000021835, ENSMUSG00000034394, ENSMUSG00000000489	371	62	20010	4.349621772019824	1.0	0.1261246680314625	0.10457929416035854
GOTERM_BP_4	GO:0032615~interleukin-12 production	5	1.187648456057007	0.027707528126419707	ENSMUSG00000028581, ENSMUSG00000032041, ENSMUSG00000027995, ENSMUSG00000001741, ENSMUSG00000018899	371	62	20010	4.349621772019824	1.0	0.1261246680314625	0.10457929416035854
GOTERM_BP_4	GO:0043244~regulation of protein complex disassembly	7	1.66270783847981	0.027817573097891547	ENSMUSG00000050192, ENSMUSG00000004891, ENSMUSG00000027500, ENSMUSG00000030538, ENSMUSG00000020120, ENSMUSG00000024401, ENSMUSG00000031137	371	124	20010	3.0447352404138766	1.0	0.12627247077348394	0.10470184834961287
GOTERM_BP_4	GO:0032368~regulation of lipid transport	8	1.9002375296912115	0.027828765966599098	ENSMUSG00000023832, ENSMUSG00000032860, ENSMUSG00000027398, ENSMUSG00000044254, ENSMUSG00000027399, ENSMUSG00000053846, ENSMUSG00000007655, ENSMUSG00000029535	371	158	20010	2.7309017707871304	1.0	0.12627247077348394	0.10470184834961287
GOTERM_BP_4	GO:0008015~blood circulation	18	4.275534441805226	0.028134935026131937	ENSMUSG00000032860, ENSMUSG00000040907, ENSMUSG00000055148, ENSMUSG00000032892, ENSMUSG00000058488, ENSMUSG00000014813, ENSMUSG00000027335, ENSMUSG00000049511, ENSMUSG00000000489, ENSMUSG00000029236, ENSMUSG00000007655, ENSMUSG00000024401, ENSMUSG00000050627, ENSMUSG00000002603, ENSMUSG00000018930, ENSMUSG00000017697, ENSMUSG00000037405, ENSMUSG00000031137	371	551	20010	1.7619520499361612	1.0	0.12745842380469005	0.10568520975580453
GOTERM_BP_4	GO:0046546~development of primary male sexual characteristics	9	2.137767220902613	0.028238240306035823	ENSMUSG00000036856, ENSMUSG00000027381, ENSMUSG00000025856, ENSMUSG00000027996, ENSMUSG00000024176, ENSMUSG00000024990, ENSMUSG00000027399, ENSMUSG00000056758, ENSMUSG00000037405	371	194	20010	2.5021535554505796	1.0	0.12772304240170418	0.10590462461357472
GOTERM_BP_4	GO:0010573~vascular endothelial growth factor production	4	0.9501187648456058	0.028543398423942996	ENSMUSG00000027947, ENSMUSG00000027398, ENSMUSG00000027399, ENSMUSG00000024401	371	36	20010	5.992812219227314	1.0	0.12889836272399655	0.10687916965409766
GOTERM_BP_4	GO:0010558~negative regulation of macromolecule biosynthetic process	47	11.163895486935866	0.028773788272650237	ENSMUSG00000033016, ENSMUSG00000037638, ENSMUSG00000008398, ENSMUSG00000055148, ENSMUSG00000027398, ENSMUSG00000025492, ENSMUSG00000027996, ENSMUSG00000047638, ENSMUSG00000044149, ENSMUSG00000039081, ENSMUSG00000024401, ENSMUSG00000024968, ENSMUSG00000062593, ENSMUSG00000037032, ENSMUSG00000022528, ENSMUSG00000021835, ENSMUSG00000030966, ENSMUSG00000022906, ENSMUSG00000033933, ENSMUSG00000056758,…	371	1871	20010	1.3548688234811082	1.0	0.12957111554169995	0.10743699879187002
GOTERM_BP_4	GO:1905954~positive regulation of lipid localization	7	1.66270783847981	0.02878346046479943	ENSMUSG00000023832, ENSMUSG00000032860, ENSMUSG00000027398, ENSMUSG00000027399, ENSMUSG00000053846, ENSMUSG00000007655, ENSMUSG00000029535	371	125	20010	3.020377358490566	1.0	0.12957111554169995	0.10743699879187002
GOTERM_BP_4	GO:0072088~nephron epithelium morphogenesis	6	1.4251781472684086	0.029159099984223745	ENSMUSG00000036856, ENSMUSG00000022528, ENSMUSG00000002603, ENSMUSG00000021835, ENSMUSG00000034394, ENSMUSG00000024176	371	93	20010	3.4796974176158595	1.0	0.13068650755563263	0.10836185283786902
GOTERM_BP_4	GO:0003407~neural retina development	6	1.4251781472684086	0.029159099984223745	ENSMUSG00000022528, ENSMUSG00000029838, ENSMUSG00000025352, ENSMUSG00000075012, ENSMUSG00000024176, ENSMUSG00000019935	371	93	20010	3.4796974176158595	1.0	0.13068650755563263	0.10836185283786902
GOTERM_BP_4	GO:0032655~regulation of interleukin-12 production	5	1.187648456057007	0.029169044744403065	ENSMUSG00000028581, ENSMUSG00000032041, ENSMUSG00000027995, ENSMUSG00000001741, ENSMUSG00000018899	371	63	20010	4.280580156590939	1.0	0.13068650755563263	0.10836185283786902
GOTERM_BP_4	GO:0010212~response to ionizing radiation	8	1.9002375296912115	0.02952329664814834	ENSMUSG00000002603, ENSMUSG00000035373, ENSMUSG00000035385, ENSMUSG00000027996, ENSMUSG00000073489, ENSMUSG00000027399, ENSMUSG00000056758, ENSMUSG00000058427	371	160	20010	2.6967654986522915	1.0	0.1320656901949403	0.1095054352090911
GOTERM_BP_4	GO:1902106~negative regulation of leukocyte differentiation	7	1.66270783847981	0.02977117562400324	ENSMUSG00000063281, ENSMUSG00000020325, ENSMUSG00000062593, ENSMUSG00000032473, ENSMUSG00000021835, ENSMUSG00000000982, ENSMUSG00000018899	371	126	20010	2.9964061096136567	1.0	0.13296545471003016	0.11025149654163838
GOTERM_BP_4	GO:0034762~regulation of transmembrane transport	18	4.275534441805226	0.030267665983767254	ENSMUSG00000034855, ENSMUSG00000031880, ENSMUSG00000032892, ENSMUSG00000021680, ENSMUSG00000028631, ENSMUSG00000007655, ENSMUSG00000021125, ENSMUSG00000050627, ENSMUSG00000015340, ENSMUSG00000020577, ENSMUSG00000041046, ENSMUSG00000002603, ENSMUSG00000002504, ENSMUSG00000044254, ENSMUSG00000021835, ENSMUSG00000035385, ENSMUSG00000035799, ENSMUSG00000031137	371	556	20010	1.746107157400764	1.0	0.13497101837589004	0.11191445776756576
GOTERM_BP_4	GO:0007599~hemostasis	9	2.137767220902613	0.030542168454432715	ENSMUSG00000032202, ENSMUSG00000027947, ENSMUSG00000025856, ENSMUSG00000062593, ENSMUSG00000000552, ENSMUSG00000020120, ENSMUSG00000000489, ENSMUSG00000074811, ENSMUSG00000007655	371	197	20010	2.464049694200063	1.0	0.13541573910430763	0.1122832086281412
GOTERM_BP_4	GO:0002829~negative regulation of type 2 immune response	3	0.7125890736342043	0.030544443635154715	ENSMUSG00000063281, ENSMUSG00000018899, ENSMUSG00000021125	371	15	20010	10.787061994609166	1.0	0.13541573910430763	0.1122832086281412
GOTERM_BP_4	GO:0010988~regulation of low-density lipoprotein particle clearance	3	0.7125890736342043	0.030544443635154715	ENSMUSG00000044254, ENSMUSG00000032193, ENSMUSG00000047638	371	15	20010	10.787061994609166	1.0	0.13541573910430763	0.1122832086281412
GOTERM_BP_4	GO:0051172~negative regulation of nitrogen compound metabolic process	50	11.87648456057007	0.03055778717221986	ENSMUSG00000033016, ENSMUSG00000025353, ENSMUSG00000028307, ENSMUSG00000006235, ENSMUSG00000044149, ENSMUSG00000039081, ENSMUSG00000022528, ENSMUSG00000021835, ENSMUSG00000033933, ENSMUSG00000093769, ENSMUSG00000018899, ENSMUSG00000035799, ENSMUSG00000032392, ENSMUSG00000026796, ENSMUSG00000000982, ENSMUSG00000024176, ENSMUSG00000007655, ENSMUSG00000023249, ENSMUSG00000025626, ENSMUSG00000002603,…	371	2023	20010	1.3330526439210533	1.0	0.13541573910430763	0.1122832086281412
GOTERM_BP_4	GO:0045165~cell fate commitment	12	2.8503562945368173	0.030670988766263764	ENSMUSG00000036856, ENSMUSG00000027947, ENSMUSG00000010797, ENSMUSG00000022528, ENSMUSG00000002603, ENSMUSG00000021835, ENSMUSG00000038112, ENSMUSG00000043439, ENSMUSG00000027996, ENSMUSG00000040711, ENSMUSG00000024176, ENSMUSG00000031137	371	311	20010	2.081105207963183	1.0	0.13551512309112185	0.1123656152449759
GOTERM_BP_4	GO:1903078~positive regulation of protein localization to plasma membrane	5	1.187648456057007	0.030675479532753066	ENSMUSG00000021567, ENSMUSG00000032892, ENSMUSG00000041046, ENSMUSG00000030538, ENSMUSG00000024401	371	64	20010	4.213696091644205	1.0	0.13551512309112185	0.1123656152449759
GOTERM_BP_4	GO:0051952~regulation of amine transport	7	1.66270783847981	0.03078087701028738	ENSMUSG00000027398, ENSMUSG00000049511, ENSMUSG00000019935, ENSMUSG00000035864, ENSMUSG00000024401, ENSMUSG00000022048, ENSMUSG00000021125	371	127	20010	2.972812360719061	1.0	0.13576991487483347	0.11257688196475649
GOTERM_BP_4	GO:0048666~neuron development	36	8.551068883610451	0.030959081259680457	ENSMUSG00000033214, ENSMUSG00000032860, ENSMUSG00000049580, ENSMUSG00000028040, ENSMUSG00000029371, ENSMUSG00000028864, ENSMUSG00000031391, ENSMUSG00000006235, ENSMUSG00000022048, ENSMUSG00000022488, ENSMUSG00000027858, ENSMUSG00000037032, ENSMUSG00000022528, ENSMUSG00000029838, ENSMUSG00000021835, ENSMUSG00000017724, ENSMUSG00000033419, ENSMUSG00000031137, ENSMUSG00000061878, ENSMUSG00000032036,…	371	1364	20010	1.4235125799337607	1.0	0.13634456065602307	0.11305336329966904
GOTERM_BP_4	GO:0044260~cellular macromolecule metabolic process	189	44.89311163895487	0.032177307077062865	ENSMUSG00000033016, ENSMUSG00000055200, ENSMUSG00000028581, ENSMUSG00000031077, ENSMUSG00000049285, ENSMUSG00000025352, ENSMUSG00000032041, ENSMUSG00000024145, ENSMUSG00000000058, ENSMUSG00000028864, ENSMUSG00000045757, ENSMUSG00000040102, ENSMUSG00000003444, ENSMUSG00000044149, ENSMUSG00000022126, ENSMUSG00000022488, ENSMUSG00000039081, ENSMUSG00000041396, ENSMUSG00000022528, ENSMUSG00000021835,…	371	9189	20010	1.1093452589950659	1.0	0.14149045271537897	0.11732020314783094
GOTERM_BP_4	GO:0071675~regulation of mononuclear cell migration	5	1.187648456057007	0.03222699942339739	ENSMUSG00000034855, ENSMUSG00000002603, ENSMUSG00000035042, ENSMUSG00000014599, ENSMUSG00000035385	371	65	20010	4.148869997926602	1.0	0.14149045271537897	0.11732020314783094
GOTERM_BP_4	GO:0070997~neuron death	16	3.800475059382423	0.03279482218794619	ENSMUSG00000031077, ENSMUSG00000027381, ENSMUSG00000004891, ENSMUSG00000027398, ENSMUSG00000000982, ENSMUSG00000006235, ENSMUSG00000024401, ENSMUSG00000024778, ENSMUSG00000002603, ENSMUSG00000044254, ENSMUSG00000035042, ENSMUSG00000035385, ENSMUSG00000014599, ENSMUSG00000030854, ENSMUSG00000058427, ENSMUSG00000037613	371	477	20010	1.809150858634661	1.0	0.14363698676839276	0.11910005335206976
GOTERM_BP_4	GO:0072028~nephron morphogenesis	6	1.4251781472684086	0.032816886256399044	ENSMUSG00000036856, ENSMUSG00000022528, ENSMUSG00000002603, ENSMUSG00000021835, ENSMUSG00000034394, ENSMUSG00000024176	371	96	20010	3.370956873315364	1.0	0.14363698676839276	0.11910005335206976
GOTERM_BP_4	GO:0090257~regulation of muscle system process	11	2.6128266033254155	0.032891996372373604	ENSMUSG00000033016, ENSMUSG00000022358, ENSMUSG00000061878, ENSMUSG00000032892, ENSMUSG00000014813, ENSMUSG00000029236, ENSMUSG00000017697, ENSMUSG00000005124, ENSMUSG00000007655, ENSMUSG00000021125, ENSMUSG00000031137	371	275	20010	2.157412398921833	1.0	0.14374459244147914	0.1191892771773108
GOTERM_BP_4	GO:0001935~endothelial cell proliferation	9	2.137767220902613	0.03372637391018167	ENSMUSG00000033730, ENSMUSG00000010797, ENSMUSG00000021835, ENSMUSG00000035385, ENSMUSG00000000058, ENSMUSG00000000489, ENSMUSG00000037568, ENSMUSG00000007655, ENSMUSG00000024401	371	201	20010	2.415013879390111	1.0	0.14716492910194304	0.12202533137134748
GOTERM_BP_4	GO:1900182~positive regulation of protein localization to nucleus	7	1.66270783847981	0.03394339661337244	ENSMUSG00000002603, ENSMUSG00000021835, ENSMUSG00000034394, ENSMUSG00000022906, ENSMUSG00000000058, ENSMUSG00000030854, ENSMUSG00000049502	371	130	20010	2.9042089985486212	1.0	0.14788508937985387	0.12262246954202997
GOTERM_BP_4	GO:0002449~lymphocyte mediated immunity	18	4.275534441805226	0.03399636731005678	ENSMUSG00000032202, ENSMUSG00000053175, ENSMUSG00000079685, ENSMUSG00000031077, ENSMUSG00000027398, ENSMUSG00000032691, ENSMUSG00000025498, ENSMUSG00000024401, ENSMUSG00000020641, ENSMUSG00000022488, ENSMUSG00000023249, ENSMUSG00000024778, ENSMUSG00000062593, ENSMUSG00000002603, ENSMUSG00000072620, ENSMUSG00000067235, ENSMUSG00000032508, ENSMUSG00000037405	371	563	20010	1.7243971216959586	1.0	0.14788939602004822	0.12262604049606107
GOTERM_BP_4	GO:0032604~granulocyte macrophage colony-stimulating factor production	3	0.7125890736342043	0.03448846369447908	ENSMUSG00000040296, ENSMUSG00000027398, ENSMUSG00000050222	371	16	20010	10.112870619946092	1.0	0.14866618062241363	0.12327013008375175
GOTERM_BP_4	GO:0072077~renal vesicle morphogenesis	3	0.7125890736342043	0.03448846369447908	ENSMUSG00000036856, ENSMUSG00000021835, ENSMUSG00000034394	371	16	20010	10.112870619946092	1.0	0.14866618062241363	0.12327013008375175
GOTERM_BP_4	GO:0032645~regulation of granulocyte macrophage colony-stimulating factor production	3	0.7125890736342043	0.03448846369447908	ENSMUSG00000040296, ENSMUSG00000027398, ENSMUSG00000050222	371	16	20010	10.112870619946092	1.0	0.14866618062241363	0.12327013008375175
GOTERM_BP_4	GO:0043518~negative regulation of DNA damage response, signal transduction by p53 class mediator	3	0.7125890736342043	0.03448846369447908	ENSMUSG00000031429, ENSMUSG00000016526, ENSMUSG00000035799	371	16	20010	10.112870619946092	1.0	0.14866618062241363	0.12327013008375175
GOTERM_BP_4	GO:0090209~negative regulation of triglyceride metabolic process	3	0.7125890736342043	0.03448846369447908	ENSMUSG00000028252, ENSMUSG00000020593, ENSMUSG00000047638	371	16	20010	10.112870619946092	1.0	0.14866618062241363	0.12327013008375175
GOTERM_BP_4	GO:1901722~regulation of cell proliferation involved in kidney development	3	0.7125890736342043	0.03448846369447908	ENSMUSG00000027947, ENSMUSG00000021835, ENSMUSG00000000489	371	16	20010	10.112870619946092	1.0	0.14866618062241363	0.12327013008375175
GOTERM_BP_4	GO:0034248~regulation of cellular amide metabolic process	19	4.513064133016627	0.034575509255678136	ENSMUSG00000053175, ENSMUSG00000055652, ENSMUSG00000061878, ENSMUSG00000050192, ENSMUSG00000030031, ENSMUSG00000034839, ENSMUSG00000024079, ENSMUSG00000000552, ENSMUSG00000032392, ENSMUSG00000025353, ENSMUSG00000028307, ENSMUSG00000047638, ENSMUSG00000024401, ENSMUSG00000024258, ENSMUSG00000041396, ENSMUSG00000044231, ENSMUSG00000002603, ENSMUSG00000021835, ENSMUSG00000046694	371	608	20010	1.6854784366576818	1.0	0.14881592107776748	0.12339429097450033
GOTERM_BP_4	GO:0002040~sprouting angiogenesis	7	1.66270783847981	0.03504251184801448	ENSMUSG00000033730, ENSMUSG00000040364, ENSMUSG00000055148, ENSMUSG00000002603, ENSMUSG00000021835, ENSMUSG00000030538, ENSMUSG00000042379	371	131	20010	2.8820394642085554	1.0	0.1501525543604258	0.1245025925259207
GOTERM_BP_4	GO:0031644~regulation of neurological system process	7	1.66270783847981	0.03504251184801448	ENSMUSG00000028864, ENSMUSG00000000982, ENSMUSG00000032769, ENSMUSG00000020593, ENSMUSG00000027399, ENSMUSG00000029236, ENSMUSG00000024401	371	131	20010	2.8820394642085554	1.0	0.1501525543604258	0.1245025925259207
GOTERM_BP_4	GO:0034381~plasma lipoprotein particle clearance	4	0.9501187648456058	0.03509442359758834	ENSMUSG00000044254, ENSMUSG00000032193, ENSMUSG00000047638, ENSMUSG00000053846	371	39	20010	5.531826663902136	1.0	0.1501525543604258	0.1245025925259207
GOTERM_BP_4	GO:0043393~regulation of protein binding	10	2.375296912114014	0.03509716999988863	ENSMUSG00000004891, ENSMUSG00000026088, ENSMUSG00000044254, ENSMUSG00000021835, ENSMUSG00000030966, ENSMUSG00000000489, ENSMUSG00000049502, ENSMUSG00000038349, ENSMUSG00000007655, ENSMUSG00000045932	371	240	20010	2.247304582210243	1.0	0.1501525543604258	0.1245025925259207
GOTERM_BP_4	GO:0060562~epithelial tube morphogenesis	14	3.32541567695962	0.035395567894034766	ENSMUSG00000033016, ENSMUSG00000036856, ENSMUSG00000010797, ENSMUSG00000030110, ENSMUSG00000027996, ENSMUSG00000024176, ENSMUSG00000024401, ENSMUSG00000022528, ENSMUSG00000002603, ENSMUSG00000021835, ENSMUSG00000014599, ENSMUSG00000017724, ENSMUSG00000056758, ENSMUSG00000035799	371	399	20010	1.8924670165980988	1.0	0.15102495371225097	0.1252259633768717
GOTERM_BP_4	GO:0061515~myeloid cell development	6	1.4251781472684086	0.035407256283329136	ENSMUSG00000055148, ENSMUSG00000027858, ENSMUSG00000032473, ENSMUSG00000000552, ENSMUSG00000027995, ENSMUSG00000022488	371	98	20010	3.3021618350844384	1.0	0.15102495371225097	0.1252259633768717
GOTERM_BP_4	GO:2000181~negative regulation of blood vessel morphogenesis	7	1.66270783847981	0.03616431847248311	ENSMUSG00000036856, ENSMUSG00000034855, ENSMUSG00000055148, ENSMUSG00000029838, ENSMUSG00000034394, ENSMUSG00000035385, ENSMUSG00000024401	371	132	20010	2.860205831903945	1.0	0.15402318271588988	0.12771201688111924
GOTERM_BP_4	GO:2000636~positive regulation of primary miRNA processing	2	0.4750593824228029	0.0366405082712256	ENSMUSG00000002603, ENSMUSG00000021835	371	2	20010	53.935309973045825	1.0	0.15558544183826392	0.1290074015101809
GOTERM_BP_4	GO:0045977~positive regulation of mitotic cell cycle, embryonic	2	0.4750593824228029	0.0366405082712256	ENSMUSG00000022528, ENSMUSG00000000489	371	2	20010	53.935309973045825	1.0	0.15558544183826392	0.1290074015101809
GOTERM_BP_4	GO:0048286~lung alveolus development	5	1.187648456057007	0.03715333274949979	ENSMUSG00000025856, ENSMUSG00000002603, ENSMUSG00000021835, ENSMUSG00000034394, ENSMUSG00000017697	371	68	20010	3.9658316156651345	1.0	0.15752791605413846	0.1306180506051714
GOTERM_BP_4	GO:0045684~positive regulation of epidermis development	4	0.9501187648456058	0.03743568229759642	ENSMUSG00000047821, ENSMUSG00000021835, ENSMUSG00000017724, ENSMUSG00000024401	371	40	20010	5.393530997304583	1.0	0.1584888632986039	0.13141484306552076
GOTERM_BP_4	GO:0043433~negative regulation of sequence-specific DNA binding transcription factor activity	8	1.9002375296912115	0.03800794305611943	ENSMUSG00000053175, ENSMUSG00000022528, ENSMUSG00000032691, ENSMUSG00000030966, ENSMUSG00000031429, ENSMUSG00000047638, ENSMUSG00000022126, ENSMUSG00000035799	371	169	20010	2.553150767954832	1.0	0.1606725081644276	0.13322546459046916
GOTERM_BP_4	GO:1903524~positive regulation of blood circulation	6	1.4251781472684086	0.03812049799039505	ENSMUSG00000027335, ENSMUSG00000000489, ENSMUSG00000029236, ENSMUSG00000017697, ENSMUSG00000007655, ENSMUSG00000037405	371	100	20010	3.2361185983827494	1.0	0.16090922371316604	0.13342174296638265
GOTERM_BP_4	GO:0061308~cardiac neural crest cell development involved in heart development	3	0.7125890736342043	0.03861798722757327	ENSMUSG00000022528, ENSMUSG00000021835, ENSMUSG00000035799	371	17	20010	9.517995877596322	1.0	0.16276766468510515	0.13496271388125236
GOTERM_BP_4	GO:0010556~regulation of macromolecule biosynthetic process	98	23.27790973871734	0.0390596012315988	ENSMUSG00000033016, ENSMUSG00000055200, ENSMUSG00000031077, ENSMUSG00000032041, ENSMUSG00000028864, ENSMUSG00000025353, ENSMUSG00000045757, ENSMUSG00000003444, ENSMUSG00000044149, ENSMUSG00000022126, ENSMUSG00000039081, ENSMUSG00000041396, ENSMUSG00000022528, ENSMUSG00000021835, ENSMUSG00000017724, ENSMUSG00000033933, ENSMUSG00000018899, ENSMUSG00000035799, ENSMUSG00000032392, ENSMUSG00000000982,…	371	4454	20010	1.1867221323211699	1.0	0.16438545192884407	0.1363041409842331
GOTERM_BP_4	GO:0072009~nephron epithelium development	7	1.66270783847981	0.039667089511279806	ENSMUSG00000036856, ENSMUSG00000022528, ENSMUSG00000002603, ENSMUSG00000021835, ENSMUSG00000034394, ENSMUSG00000024176, ENSMUSG00000000489	371	135	20010	2.7966457023060793	1.0	0.16658985522239186	0.1381319748575123
GOTERM_BP_4	GO:2001020~regulation of response to DNA damage stimulus	12	2.8503562945368173	0.03970049976828882	ENSMUSG00000023249, ENSMUSG00000037032, ENSMUSG00000000552, ENSMUSG00000022906, ENSMUSG00000031429, ENSMUSG00000096472, ENSMUSG00000016526, ENSMUSG00000049502, ENSMUSG00000047989, ENSMUSG00000056758, ENSMUSG00000029535, ENSMUSG00000035799	371	324	20010	1.9976040730757714	1.0	0.16658985522239186	0.1381319748575123
GOTERM_BP_4	GO:0032743~positive regulation of interleukin-2 production	4	0.9501187648456058	0.03985487394394404	ENSMUSG00000015396, ENSMUSG00000035914, ENSMUSG00000027398, ENSMUSG00000027399	371	41	20010	5.261981460784958	1.0	0.16674575936841293	0.13826124652024116
GOTERM_BP_4	GO:1905314~semi-lunar valve development	4	0.9501187648456058	0.03985487394394404	ENSMUSG00000033016, ENSMUSG00000002603, ENSMUSG00000021835, ENSMUSG00000035799	371	41	20010	5.261981460784958	1.0	0.16674575936841293	0.13826124652024116
GOTERM_BP_4	GO:0030036~actin cytoskeleton organization	22	5.225653206650831	0.04063668839521125	ENSMUSG00000036856, ENSMUSG00000075284, ENSMUSG00000036718, ENSMUSG00000040699, ENSMUSG00000040711, ENSMUSG00000027995, ENSMUSG00000020120, ENSMUSG00000020593, ENSMUSG00000000489, ENSMUSG00000024401, ENSMUSG00000028701, ENSMUSG00000022488, ENSMUSG00000075705, ENSMUSG00000043895, ENSMUSG00000025856, ENSMUSG00000021998, ENSMUSG00000021118, ENSMUSG00000002603, ENSMUSG00000020846, ENSMUSG00000032735,…	371	753	20010	1.57579922896017	1.0	0.1697670756011395	0.14076644335433677
GOTERM_BP_4	GO:0030178~negative regulation of Wnt signaling pathway	8	1.9002375296912115	0.041157797734536455	ENSMUSG00000021567, ENSMUSG00000028031, ENSMUSG00000049580, ENSMUSG00000027996, ENSMUSG00000071847, ENSMUSG00000071856, ENSMUSG00000056758, ENSMUSG00000007655	371	172	20010	2.5086190685137595	1.0	0.17169198615066894	0.14236252911403446
GOTERM_BP_4	GO:0006869~lipid transport	15	3.5629453681710213	0.041620781488566	ENSMUSG00000032860, ENSMUSG00000049580, ENSMUSG00000027398, ENSMUSG00000032193, ENSMUSG00000024990, ENSMUSG00000027399, ENSMUSG00000024600, ENSMUSG00000047638, ENSMUSG00000007655, ENSMUSG00000029535, ENSMUSG00000024378, ENSMUSG00000023832, ENSMUSG00000044254, ENSMUSG00000029073, ENSMUSG00000053846	371	450	20010	1.7978436657681938	1.0	0.17336914104680862	0.14375318233020087
GOTERM_BP_4	GO:0090092~regulation of transmembrane receptor protein serine/threonine kinase signaling pathway	11	2.6128266033254155	0.0419647900371226	ENSMUSG00000073802, ENSMUSG00000020325, ENSMUSG00000032387, ENSMUSG00000049580, ENSMUSG00000022528, ENSMUSG00000002603, ENSMUSG00000025352, ENSMUSG00000021835, ENSMUSG00000027996, ENSMUSG00000000058, ENSMUSG00000007655	371	288	20010	2.060029200359389	1.0	0.17454653166025408	0.14472944400229854
GOTERM_BP_4	GO:0032692~negative regulation of interleukin-1 production	4	0.9501187648456058	0.04235138556105947	ENSMUSG00000062593, ENSMUSG00000032691, ENSMUSG00000029073, ENSMUSG00000047638	371	42	20010	5.136696187909127	1.0	0.17564095032246965	0.14563690749058206
GOTERM_BP_4	GO:2000647~negative regulation of stem cell proliferation	4	0.9501187648456058	0.04235138556105947	ENSMUSG00000033016, ENSMUSG00000029838, ENSMUSG00000002603, ENSMUSG00000046879	371	42	20010	5.136696187909127	1.0	0.17564095032246965	0.14563690749058206
GOTERM_BP_4	GO:0008347~glial cell migration	5	1.187648456057007	0.042488870821288195	ENSMUSG00000024778, ENSMUSG00000014599, ENSMUSG00000035385, ENSMUSG00000000982, ENSMUSG00000071847	371	71	20010	3.7982612657074526	1.0	0.17595463971843509	0.1458970105784845
GOTERM_BP_4	GO:0061307~cardiac neural crest cell differentiation involved in heart development	3	0.7125890736342043	0.04292484553105598	ENSMUSG00000022528, ENSMUSG00000021835, ENSMUSG00000035799	371	18	20010	8.989218328840971	1.0	0.1772441009228654	0.14696619826960966
GOTERM_BP_4	GO:0044406~adhesion of symbiont to host	3	0.7125890736342043	0.04292484553105598	ENSMUSG00000028268, ENSMUSG00000028270, ENSMUSG00000037405	371	18	20010	8.989218328840971	1.0	0.1772441009228654	0.14696619826960966
GOTERM_BP_4	GO:0045786~negative regulation of cell cycle	14	3.32541567695962	0.04410047345633629	ENSMUSG00000034509, ENSMUSG00000096472, ENSMUSG00000049502, ENSMUSG00000024401, ENSMUSG00000073802, ENSMUSG00000020326, ENSMUSG00000037032, ENSMUSG00000002603, ENSMUSG00000021835, ENSMUSG00000046694, ENSMUSG00000034394, ENSMUSG00000035385, ENSMUSG00000022906, ENSMUSG00000056758	371	413	20010	1.828315592306638	1.0	0.18183456084532862	0.15077248823695263
GOTERM_BP_4	GO:0060425~lung morphogenesis	5	1.187648456057007	0.04435842185734561	ENSMUSG00000010797, ENSMUSG00000021835, ENSMUSG00000034394, ENSMUSG00000056758, ENSMUSG00000024401	371	72	20010	3.745507637017071	1.0	0.1826334445501422	0.15143490182558364
GOTERM_BP_4	GO:0010565~regulation of cellular ketone metabolic process	8	1.9002375296912115	0.04447240654951533	ENSMUSG00000036856, ENSMUSG00000055652, ENSMUSG00000027398, ENSMUSG00000045294, ENSMUSG00000047638, ENSMUSG00000007655, ENSMUSG00000024378, ENSMUSG00000035799	371	175	20010	2.4656141701963805	1.0	0.18283814542394666	0.15160463446576106
GOTERM_BP_4	GO:0001910~regulation of leukocyte mediated cytotoxicity	7	1.66270783847981	0.04466191929971197	ENSMUSG00000079685, ENSMUSG00000031077, ENSMUSG00000029371, ENSMUSG00000002603, ENSMUSG00000067235, ENSMUSG00000035385, ENSMUSG00000022488	371	139	20010	2.7161666892900773	1.0	0.18335232382060687	0.15203097781821145
GOTERM_BP_4	GO:1901216~positive regulation of neuron death	7	1.66270783847981	0.04596918715666794	ENSMUSG00000024778, ENSMUSG00000027381, ENSMUSG00000027398, ENSMUSG00000044254, ENSMUSG00000000982, ENSMUSG00000030854, ENSMUSG00000024401	371	140	20010	2.696765498652291	1.0	0.1884471721336027	0.15625549351956722
GOTERM_BP_4	GO:0023061~signal release	18	4.275534441805226	0.0465108670557588	ENSMUSG00000061878, ENSMUSG00000032860, ENSMUSG00000027398, ENSMUSG00000029482, ENSMUSG00000021680, ENSMUSG00000049686, ENSMUSG00000026796, ENSMUSG00000024990, ENSMUSG00000049511, ENSMUSG00000029236, ENSMUSG00000047638, ENSMUSG00000024401, ENSMUSG00000035042, ENSMUSG00000034394, ENSMUSG00000033419, ENSMUSG00000032769, ENSMUSG00000056758, ENSMUSG00000035864	371	587	20010	1.6538936618651188	1.0	0.1903934054296889	0.15786925954609352
GOTERM_BP_4	GO:0010632~regulation of epithelial cell migration	10	2.375296912114014	0.04730879356858631	ENSMUSG00000040364, ENSMUSG00000029838, ENSMUSG00000002603, ENSMUSG00000014813, ENSMUSG00000021835, ENSMUSG00000030538, ENSMUSG00000020151, ENSMUSG00000000489, ENSMUSG00000071856, ENSMUSG00000024401	371	254	20010	2.123437400513615	1.0	0.1933814909520518	0.16034690233950447
GOTERM_BP_4	GO:0048385~regulation of retinoic acid receptor signaling pathway	3	0.7125890736342043	0.047401107125669244	ENSMUSG00000047821, ENSMUSG00000055148, ENSMUSG00000015134	371	19	20010	8.516101574691445	1.0	0.1934808461585782	0.1604292850924731
GOTERM_BP_4	GO:0010464~regulation of mesenchymal cell proliferation	4	0.9501187648456058	0.04757362004831718	ENSMUSG00000010797, ENSMUSG00000025856, ENSMUSG00000029838, ENSMUSG00000021835	371	44	20010	4.90320999754962	1.0	0.1939068037785994	0.1607824780716049
GOTERM_BP_4	GO:0051100~negative regulation of binding	8	1.9002375296912115	0.047946581997818274	ENSMUSG00000004891, ENSMUSG00000026088, ENSMUSG00000044254, ENSMUSG00000000489, ENSMUSG00000073489, ENSMUSG00000056758, ENSMUSG00000007655, ENSMUSG00000045932	371	178	20010	2.4240588751930705	1.0	0.1951473902486309	0.16181114010422507
GOTERM_BP_4	GO:0051248~negative regulation of protein metabolic process	34	8.076009501187649	0.04831164425257791	ENSMUSG00000054793, ENSMUSG00000027398, ENSMUSG00000027996, ENSMUSG00000028864, ENSMUSG00000096472, ENSMUSG00000001467, ENSMUSG00000049502, ENSMUSG00000029535, ENSMUSG00000024401, ENSMUSG00000022488, ENSMUSG00000062593, ENSMUSG00000021835, ENSMUSG00000021638, ENSMUSG00000035692, ENSMUSG00000030966, ENSMUSG00000034422, ENSMUSG00000018899, ENSMUSG00000035799, ENSMUSG00000053113, ENSMUSG00000032392,…	371	1321	20010	1.3881911726597713	1.0	0.19635232556940593	0.16281024113118756
GOTERM_BP_4	GO:0090132~epithelium migration	12	2.8503562945368173	0.04938978222354579	ENSMUSG00000033730, ENSMUSG00000040364, ENSMUSG00000029838, ENSMUSG00000002603, ENSMUSG00000014813, ENSMUSG00000021835, ENSMUSG00000030538, ENSMUSG00000020151, ENSMUSG00000000489, ENSMUSG00000033933, ENSMUSG00000071856, ENSMUSG00000024401	371	337	20010	1.9205451622449554	1.0	0.20044783227673008	0.16620612876653998
GOTERM_BP_4	GO:0019725~cellular homeostasis	29	6.88836104513064	0.04977377719427713	ENSMUSG00000060735, ENSMUSG00000032860, ENSMUSG00000040907, ENSMUSG00000027398, ENSMUSG00000014813, ENSMUSG00000027335, ENSMUSG00000000058, ENSMUSG00000025353, ENSMUSG00000027399, ENSMUSG00000029379, ENSMUSG00000029236, ENSMUSG00000047638, ENSMUSG00000006235, ENSMUSG00000021835, ENSMUSG00000032769, ENSMUSG00000029188, ENSMUSG00000034855, ENSMUSG00000037904, ENSMUSG00000029482, ENSMUSG00000000982,…	371	1089	20010	1.4362938376660503	1.0	0.2017185129882029	0.16725974416139566
GOTERM_BP_4	GO:0010633~negative regulation of epithelial cell migration	5	1.187648456057007	0.0502396391383982	ENSMUSG00000002603, ENSMUSG00000014813, ENSMUSG00000020151, ENSMUSG00000071856, ENSMUSG00000024401	371	75	20010	3.5956873315363884	1.0	0.20268743261319672	0.1680631471123132
GOTERM_BP_4	GO:0060612~adipose tissue development	5	1.187648456057007	0.0502396391383982	ENSMUSG00000014599, ENSMUSG00000040711, ENSMUSG00000024176, ENSMUSG00000047638, ENSMUSG00000056758	371	75	20010	3.5956873315363884	1.0	0.20268743261319672	0.1680631471123132
GOTERM_BP_4	GO:0046627~negative regulation of insulin receptor signaling pathway	4	0.9501187648456058	0.050297830377826674	ENSMUSG00000027398, ENSMUSG00000053113, ENSMUSG00000018547, ENSMUSG00000024401	371	45	20010	4.794249775381852	1.0	0.20268743261319672	0.1680631471123132
GOTERM_BP_4	GO:0001881~receptor recycling	4	0.9501187648456058	0.050297830377826674	ENSMUSG00000041046, ENSMUSG00000044254, ENSMUSG00000032193, ENSMUSG00000029126	371	45	20010	4.794249775381852	1.0	0.20268743261319672	0.1680631471123132
GOTERM_BP_4	GO:1903729~regulation of plasma membrane organization	7	1.66270783847981	0.05143473553934146	ENSMUSG00000021567, ENSMUSG00000032892, ENSMUSG00000041046, ENSMUSG00000044231, ENSMUSG00000002603, ENSMUSG00000030538, ENSMUSG00000024401	371	144	20010	2.62185534591195	1.0	0.2069757038322864	0.1716188700669116
GOTERM_BP_4	GO:0002705~positive regulation of leukocyte mediated immunity	9	2.137767220902613	0.05174192376433087	ENSMUSG00000079685, ENSMUSG00000040296, ENSMUSG00000031077, ENSMUSG00000027398, ENSMUSG00000002603, ENSMUSG00000032691, ENSMUSG00000067235, ENSMUSG00000024401, ENSMUSG00000020641	371	219	20010	2.21651958793339	1.0	0.20762450368056604	0.1721568380254676
GOTERM_BP_4	GO:0032984~macromolecular complex disassembly	9	2.137767220902613	0.05174192376433087	ENSMUSG00000050192, ENSMUSG00000004891, ENSMUSG00000027500, ENSMUSG00000030538, ENSMUSG00000016526, ENSMUSG00000020120, ENSMUSG00000070526, ENSMUSG00000024401, ENSMUSG00000031137	371	219	20010	2.21651958793339	1.0	0.20762450368056604	0.1721568380254676
GOTERM_BP_4	GO:0072189~ureter development	3	0.7125890736342043	0.05203907183882871	ENSMUSG00000030110, ENSMUSG00000021835, ENSMUSG00000024176	371	20	20010	8.090296495956874	1.0	0.20835684642244315	0.17276407757839837
GOTERM_BP_4	GO:0030111~regulation of Wnt signaling pathway	12	2.8503562945368173	0.05225737079543262	ENSMUSG00000021567, ENSMUSG00000028031, ENSMUSG00000049580, ENSMUSG00000002603, ENSMUSG00000027996, ENSMUSG00000027995, ENSMUSG00000070526, ENSMUSG00000071847, ENSMUSG00000071856, ENSMUSG00000005124, ENSMUSG00000056758, ENSMUSG00000007655	371	340	20010	1.9035991755192645	1.0	0.20835684642244315	0.17276407757839837
GOTERM_BP_4	GO:1904377~positive regulation of protein localization to cell periphery	5	1.187648456057007	0.05229061101779417	ENSMUSG00000021567, ENSMUSG00000032892, ENSMUSG00000041046, ENSMUSG00000030538, ENSMUSG00000024401	371	76	20010	3.548375656121436	1.0	0.20835684642244315	0.17276407757839837
GOTERM_BP_4	GO:0098900~regulation of action potential	5	1.187648456057007	0.05229061101779417	ENSMUSG00000032892, ENSMUSG00000032769, ENSMUSG00000007655, ENSMUSG00000024401, ENSMUSG00000031137	371	76	20010	3.548375656121436	1.0	0.20835684642244315	0.17276407757839837
GOTERM_BP_4	GO:0006949~syncytium formation	5	1.187648456057007	0.05229061101779417	ENSMUSG00000034855, ENSMUSG00000020326, ENSMUSG00000040747, ENSMUSG00000027544, ENSMUSG00000037568	371	76	20010	3.548375656121436	1.0	0.20835684642244315	0.17276407757839837
GOTERM_BP_4	GO:0019637~organophosphate metabolic process	30	7.1258907363420425	0.05274506565589654	ENSMUSG00000058258, ENSMUSG00000073293, ENSMUSG00000073295, ENSMUSG00000024145, ENSMUSG00000006517, ENSMUSG00000049686, ENSMUSG00000021273, ENSMUSG00000020120, ENSMUSG00000028307, ENSMUSG00000047638, ENSMUSG00000024401, ENSMUSG00000042462, ENSMUSG00000025856, ENSMUSG00000020901, ENSMUSG00000039611, ENSMUSG00000051124, ENSMUSG00000053113, ENSMUSG00000051671, ENSMUSG00000032193, ENSMUSG00000010607,…	371	1143	20010	1.4156249336757432	1.0	0.20987372278465127	0.17402183200316074
GOTERM_BP_4	GO:0010594~regulation of endothelial cell migration	8	1.9002375296912115	0.052851771607023354	ENSMUSG00000040364, ENSMUSG00000029838, ENSMUSG00000002603, ENSMUSG00000014813, ENSMUSG00000021835, ENSMUSG00000030538, ENSMUSG00000000489, ENSMUSG00000024401	371	182	20010	2.3707828559580584	1.0	0.210004595282097	0.1741303480739778
GOTERM_BP_4	GO:0021983~pituitary gland development	4	0.9501187648456058	0.0530963421179662	ENSMUSG00000036856, ENSMUSG00000022528, ENSMUSG00000021835, ENSMUSG00000056758	371	46	20010	4.690026954177898	1.0	0.21009609641949073	0.17420621843711023
GOTERM_BP_4	GO:0048246~macrophage chemotaxis	4	0.9501187648456058	0.0530963421179662	ENSMUSG00000035042, ENSMUSG00000014599, ENSMUSG00000035385, ENSMUSG00000000982	371	46	20010	4.690026954177898	1.0	0.21009609641949073	0.17420621843711023
GOTERM_BP_4	GO:0002369~T cell cytokine production	4	0.9501187648456058	0.0530963421179662	ENSMUSG00000027398, ENSMUSG00000062593, ENSMUSG00000032691, ENSMUSG00000020641	371	46	20010	4.690026954177898	1.0	0.21009609641949073	0.17420621843711023
GOTERM_BP_4	GO:1903036~positive regulation of response to wounding	6	1.4251781472684086	0.05355787392349402	ENSMUSG00000022512, ENSMUSG00000027947, ENSMUSG00000029838, ENSMUSG00000035385, ENSMUSG00000020120, ENSMUSG00000005124	371	110	20010	2.941925998529772	1.0	0.2113344678395846	0.17523304380793675
GOTERM_BP_4	GO:0030510~regulation of BMP signaling pathway	6	1.4251781472684086	0.05355787392349402	ENSMUSG00000020325, ENSMUSG00000032387, ENSMUSG00000022528, ENSMUSG00000021835, ENSMUSG00000027996, ENSMUSG00000007655	371	110	20010	2.941925998529772	1.0	0.2113344678395846	0.17523304380793675
GOTERM_BP_4	GO:0007517~muscle organ development	15	3.5629453681710213	0.05367259953113694	ENSMUSG00000037638, ENSMUSG00000010797, ENSMUSG00000000058, ENSMUSG00000024176, ENSMUSG00000024990, ENSMUSG00000006235, ENSMUSG00000005124, ENSMUSG00000007655, ENSMUSG00000085925, ENSMUSG00000002603, ENSMUSG00000021835, ENSMUSG00000034394, ENSMUSG00000019848, ENSMUSG00000031458, ENSMUSG00000035799	371	466	20010	1.736115127887741	1.0	0.21149383056244403	0.17536518323262057
GOTERM_BP_4	GO:0019932~second-messenger-mediated signaling	12	2.8503562945368173	0.05392017978312173	ENSMUSG00000033016, ENSMUSG00000069874, ENSMUSG00000061878, ENSMUSG00000078853, ENSMUSG00000027544, ENSMUSG00000030538, ENSMUSG00000031391, ENSMUSG00000049686, ENSMUSG00000000982, ENSMUSG00000046879, ENSMUSG00000017697, ENSMUSG00000024401	371	342	20010	1.8924670165980992	1.0	0.21217553455460764	0.1759304344514304
GOTERM_BP_4	GO:0010811~positive regulation of cell-substrate adhesion	7	1.66270783847981	0.05431020162514283	ENSMUSG00000036856, ENSMUSG00000040364, ENSMUSG00000029838, ENSMUSG00000014599, ENSMUSG00000030538, ENSMUSG00000031391, ENSMUSG00000000489	371	146	20010	2.5859395192556214	1.0	0.21222738490258922	0.1759734274113209
GOTERM_BP_4	GO:1903974~positive regulation of cellular response to macrophage colony-stimulating factor stimulus	2	0.4750593824228029	0.05445553285725488	ENSMUSG00000014599, ENSMUSG00000027995	371	3	20010	35.956873315363886	1.0	0.21222738490258922	0.1759734274113209
GOTERM_BP_4	GO:2000019~negative regulation of male gonad development	2	0.4750593824228029	0.05445553285725488	ENSMUSG00000036856, ENSMUSG00000027399	371	3	20010	35.956873315363886	1.0	0.21222738490258922	0.1759734274113209
GOTERM_BP_4	GO:1903971~positive regulation of response to macrophage colony-stimulating factor	2	0.4750593824228029	0.05445553285725488	ENSMUSG00000014599, ENSMUSG00000027995	371	3	20010	35.956873315363886	1.0	0.21222738490258922	0.1759734274113209
GOTERM_BP_4	GO:0060557~positive regulation of vitamin D biosynthetic process	2	0.4750593824228029	0.05445553285725488	ENSMUSG00000027398, ENSMUSG00000024401	371	3	20010	35.956873315363886	1.0	0.21222738490258922	0.1759734274113209
GOTERM_BP_4	GO:0031104~dendrite regeneration	2	0.4750593824228029	0.05445553285725488	ENSMUSG00000024778, ENSMUSG00000029838	371	3	20010	35.956873315363886	1.0	0.21222738490258922	0.1759734274113209
GOTERM_BP_4	GO:0072034~renal vesicle induction	2	0.4750593824228029	0.05445553285725488	ENSMUSG00000036856, ENSMUSG00000024176	371	3	20010	35.956873315363886	1.0	0.21222738490258922	0.1759734274113209
GOTERM_BP_4	GO:0048638~regulation of developmental growth	14	3.32541567695962	0.05489870201215656	ENSMUSG00000010797, ENSMUSG00000027381, ENSMUSG00000027996, ENSMUSG00000040711, ENSMUSG00000031391, ENSMUSG00000024990, ENSMUSG00000005124, ENSMUSG00000022048, ENSMUSG00000000627, ENSMUSG00000021835, ENSMUSG00000014599, ENSMUSG00000056758, ENSMUSG00000035864, ENSMUSG00000031137	371	426	20010	1.7725219239968109	1.0	0.21366184298848895	0.17716284274511263
GOTERM_BP_4	GO:0051817~modification of morphology or physiology of other organism involved in symbiotic interaction	8	1.9002375296912115	0.055422876621600725	ENSMUSG00000027381, ENSMUSG00000029371, ENSMUSG00000035042, ENSMUSG00000032508, ENSMUSG00000030966, ENSMUSG00000000058, ENSMUSG00000000982, ENSMUSG00000056758	371	184	20010	2.345013477088949	1.0	0.21526991169599546	0.17849621149063385
GOTERM_BP_4	GO:0036293~response to decreased oxygen levels	13	3.0878859857482186	0.055463214507263506	ENSMUSG00000014813, ENSMUSG00000027995, ENSMUSG00000027399, ENSMUSG00000007655, ENSMUSG00000024401, ENSMUSG00000015340, ENSMUSG00000025856, ENSMUSG00000002603, ENSMUSG00000034394, ENSMUSG00000035385, ENSMUSG00000033933, ENSMUSG00000017697, ENSMUSG00000035799	371	385	20010	1.8211922848041449	1.0	0.21526991169599546	0.17849621149063385
GOTERM_BP_4	GO:0031329~regulation of cellular catabolic process	21	4.98812351543943	0.05654005337006432	ENSMUSG00000028581, ENSMUSG00000027381, ENSMUSG00000027398, ENSMUSG00000028278, ENSMUSG00000078853, ENSMUSG00000032193, ENSMUSG00000027995, ENSMUSG00000049502, ENSMUSG00000046879, ENSMUSG00000028307, ENSMUSG00000007655, ENSMUSG00000024401, ENSMUSG00000069874, ENSMUSG00000021567, ENSMUSG00000044254, ENSMUSG00000047496, ENSMUSG00000030966, ENSMUSG00000031429, ENSMUSG00000029073, ENSMUSG00000018547,…	371	736	20010	1.5389150943396226	1.0	0.21915047934309673	0.1817138772479315
GOTERM_BP_4	GO:0016192~vesicle-mediated transport	43	10.21377672209026	0.05666441598789967	ENSMUSG00000032202, ENSMUSG00000028581, ENSMUSG00000032860, ENSMUSG00000027398, ENSMUSG00000025492, ENSMUSG00000027995, ENSMUSG00000000058, ENSMUSG00000049686, ENSMUSG00000020120, ENSMUSG00000022048, ENSMUSG00000024401, ENSMUSG00000022488, ENSMUSG00000020884, ENSMUSG00000062593, ENSMUSG00000035790, ENSMUSG00000032508, ENSMUSG00000045294, ENSMUSG00000033419, ENSMUSG00000037752, ENSMUSG00000061878,…	371	1771	20010	1.3095529807120103	1.0	0.21933369181710824	0.1818657922659256
GOTERM_BP_4	GO:0032305~positive regulation of icosanoid secretion	3	0.7125890736342043	0.05683126496364897	ENSMUSG00000032860, ENSMUSG00000027398, ENSMUSG00000027399	371	21	20010	7.70504428186369	1.0	0.2196806369858442	0.1821534701756086
GOTERM_BP_4	GO:0031346~positive regulation of cell projection organization	16	3.800475059382423	0.05718119628893714	ENSMUSG00000061878, ENSMUSG00000032860, ENSMUSG00000030110, ENSMUSG00000029371, ENSMUSG00000027500, ENSMUSG00000028864, ENSMUSG00000031391, ENSMUSG00000006235, ENSMUSG00000021118, ENSMUSG00000037032, ENSMUSG00000029838, ENSMUSG00000021835, ENSMUSG00000034394, ENSMUSG00000033419, ENSMUSG00000030854, ENSMUSG00000035864	371	517	20010	1.6691778715062537	1.0	0.2207333832320572	0.183026379980465
GOTERM_BP_4	GO:0046661~male sex differentiation	9	2.137767220902613	0.0584240040637168	ENSMUSG00000036856, ENSMUSG00000027381, ENSMUSG00000025856, ENSMUSG00000027996, ENSMUSG00000024176, ENSMUSG00000024990, ENSMUSG00000027399, ENSMUSG00000056758, ENSMUSG00000037405	371	225	20010	2.157412398921833	1.0	0.22522532731879985	0.18675098317927905
GOTERM_BP_4	GO:0019080~viral gene expression	5	1.187648456057007	0.05871338182826688	ENSMUSG00000035042, ENSMUSG00000025492, ENSMUSG00000030966, ENSMUSG00000000982, ENSMUSG00000056758	371	79	20010	3.413627213483913	1.0	0.225580952060136	0.1870458579648017
GOTERM_BP_4	GO:0071260~cellular response to mechanical stimulus	6	1.4251781472684086	0.05880227864309741	ENSMUSG00000031077, ENSMUSG00000027398, ENSMUSG00000002603, ENSMUSG00000032508, ENSMUSG00000007655, ENSMUSG00000018899	371	113	20010	2.8638217684803093	1.0	0.225580952060136	0.1870458579648017
GOTERM_BP_4	GO:0001893~maternal placenta development	4	0.9501187648456058	0.058912705581961704	ENSMUSG00000029838, ENSMUSG00000014813, ENSMUSG00000034394, ENSMUSG00000006235	371	48	20010	4.494609164420486	1.0	0.225580952060136	0.1870458579648017
GOTERM_BP_4	GO:1902930~regulation of alcohol biosynthetic process	4	0.9501187648456058	0.058912705581961704	ENSMUSG00000027398, ENSMUSG00000020120, ENSMUSG00000003585, ENSMUSG00000024401	371	48	20010	4.494609164420486	1.0	0.225580952060136	0.1870458579648017
GOTERM_BP_4	GO:1903115~regulation of actin filament-based movement	4	0.9501187648456058	0.058912705581961704	ENSMUSG00000032892, ENSMUSG00000014813, ENSMUSG00000007655, ENSMUSG00000031137	371	48	20010	4.494609164420486	1.0	0.225580952060136	0.1870458579648017
GOTERM_BP_4	GO:0016331~morphogenesis of embryonic epithelium	8	1.9002375296912115	0.05941269144834552	ENSMUSG00000036856, ENSMUSG00000030110, ENSMUSG00000002603, ENSMUSG00000021835, ENSMUSG00000027996, ENSMUSG00000024176, ENSMUSG00000015134, ENSMUSG00000035799	371	187	20010	2.307392940023351	1.0	0.227189660175461	0.18837975689065467
GOTERM_BP_4	GO:0032269~negative regulation of cellular protein metabolic process	32	7.600950118764846	0.060793909062624704	ENSMUSG00000054793, ENSMUSG00000027398, ENSMUSG00000027996, ENSMUSG00000028864, ENSMUSG00000096472, ENSMUSG00000049502, ENSMUSG00000029535, ENSMUSG00000024401, ENSMUSG00000022488, ENSMUSG00000062593, ENSMUSG00000021835, ENSMUSG00000021638, ENSMUSG00000035692, ENSMUSG00000030966, ENSMUSG00000034422, ENSMUSG00000018899, ENSMUSG00000035799, ENSMUSG00000053113, ENSMUSG00000032392, ENSMUSG00000024079,…	371	1252	20010	1.378538274071459	1.0	0.23156178813185735	0.19200501167066839
GOTERM_BP_4	GO:0010469~regulation of receptor activity	8	1.9002375296912115	0.060800230486642334	ENSMUSG00000041046, ENSMUSG00000062593, ENSMUSG00000044254, ENSMUSG00000035385, ENSMUSG00000029999, ENSMUSG00000021680, ENSMUSG00000007655, ENSMUSG00000024401	371	188	20010	2.2951195733210987	1.0	0.23156178813185735	0.19200501167066839
GOTERM_BP_4	GO:0035148~tube formation	8	1.9002375296912115	0.060800230486642334	ENSMUSG00000036856, ENSMUSG00000027381, ENSMUSG00000030110, ENSMUSG00000002603, ENSMUSG00000021835, ENSMUSG00000027996, ENSMUSG00000024176, ENSMUSG00000035799	371	188	20010	2.2951195733210987	1.0	0.23156178813185735	0.19200501167066839
GOTERM_BP_4	GO:1904029~regulation of cyclin-dependent protein kinase activity	5	1.187648456057007	0.06094367409971886	ENSMUSG00000073802, ENSMUSG00000020326, ENSMUSG00000031429, ENSMUSG00000096472, ENSMUSG00000000489	371	80	20010	3.370956873315364	1.0	0.2316127914147318	0.19204730226620467
GOTERM_BP_4	GO:0046883~regulation of hormone secretion	12	2.8503562945368173	0.06097644315277122	ENSMUSG00000027398, ENSMUSG00000029482, ENSMUSG00000035042, ENSMUSG00000034394, ENSMUSG00000021680, ENSMUSG00000049686, ENSMUSG00000032769, ENSMUSG00000024990, ENSMUSG00000029236, ENSMUSG00000047638, ENSMUSG00000056758, ENSMUSG00000024401	371	349	20010	1.8545092254342403	1.0	0.2316127914147318	0.19204730226620467
GOTERM_BP_4	GO:0048285~organelle fission	18	4.275534441805226	0.06157231905705113	ENSMUSG00000036856, ENSMUSG00000061878, ENSMUSG00000027381, ENSMUSG00000027398, ENSMUSG00000078853, ENSMUSG00000034509, ENSMUSG00000029999, ENSMUSG00000000058, ENSMUSG00000020593, ENSMUSG00000027399, ENSMUSG00000000489, ENSMUSG00000046879, ENSMUSG00000024401, ENSMUSG00000069874, ENSMUSG00000023249, ENSMUSG00000002603, ENSMUSG00000021835, ENSMUSG00000034394	371	610	20010	1.5915337369095488	1.0	0.2335643302897473	0.19366546754077815
GOTERM_BP_4	GO:0072170~metanephric tubule development	3	0.7125890736342043	0.06177043162303811	ENSMUSG00000036856, ENSMUSG00000022528, ENSMUSG00000024176	371	22	20010	7.35481499632443	1.0	0.23369265687173327	0.1937718726047166
GOTERM_BP_4	GO:0051956~negative regulation of amino acid transport	3	0.7125890736342043	0.06177043162303811	ENSMUSG00000027398, ENSMUSG00000049511, ENSMUSG00000024401	371	22	20010	7.35481499632443	1.0	0.23369265687173327	0.1937718726047166
GOTERM_BP_4	GO:0071773~cellular response to BMP stimulus	8	1.9002375296912115	0.062168338255875824	ENSMUSG00000020325, ENSMUSG00000032387, ENSMUSG00000022528, ENSMUSG00000032363, ENSMUSG00000002603, ENSMUSG00000021835, ENSMUSG00000027996, ENSMUSG00000007655	371	189	20010	2.282976083515167	1.0	0.23457416755698504	0.1945027983363542
GOTERM_BP_4	GO:0035150~regulation of tube size	8	1.9002375296912115	0.062168338255875824	ENSMUSG00000032860, ENSMUSG00000055148, ENSMUSG00000027335, ENSMUSG00000049511, ENSMUSG00000000489, ENSMUSG00000007655, ENSMUSG00000037405, ENSMUSG00000024401	371	189	20010	2.282976083515167	1.0	0.23457416755698504	0.1945027983363542
GOTERM_BP_4	GO:0061326~renal tubule development	6	1.4251781472684086	0.062455893205797273	ENSMUSG00000036856, ENSMUSG00000022528, ENSMUSG00000002603, ENSMUSG00000021835, ENSMUSG00000034394, ENSMUSG00000024176	371	115	20010	2.8140161725067387	1.0	0.23472525253697918	0.1946280740719627
GOTERM_BP_4	GO:0060993~kidney morphogenesis	6	1.4251781472684086	0.062455893205797273	ENSMUSG00000036856, ENSMUSG00000022528, ENSMUSG00000002603, ENSMUSG00000021835, ENSMUSG00000034394, ENSMUSG00000024176	371	115	20010	2.8140161725067387	1.0	0.23472525253697918	0.1946280740719627
GOTERM_BP_4	GO:0007569~cell aging	6	1.4251781472684086	0.062455893205797273	ENSMUSG00000073802, ENSMUSG00000027820, ENSMUSG00000056758, ENSMUSG00000007655, ENSMUSG00000035799, ENSMUSG00000021125	371	115	20010	2.8140161725067387	1.0	0.23472525253697918	0.1946280740719627
GOTERM_BP_4	GO:0071229~cellular response to acid chemical	12	2.8503562945368173	0.06281154093541694	ENSMUSG00000022512, ENSMUSG00000015340, ENSMUSG00000040907, ENSMUSG00000030110, ENSMUSG00000055148, ENSMUSG00000022528, ENSMUSG00000028278, ENSMUSG00000035385, ENSMUSG00000032193, ENSMUSG00000000489, ENSMUSG00000047638, ENSMUSG00000024401	371	351	20010	1.843942221300712	1.0	0.23575044058213876	0.19547813333330946
GOTERM_BP_4	GO:0010605~negative regulation of macromolecule metabolic process	69	16.389548693586697	0.06359590405154941	ENSMUSG00000054793, ENSMUSG00000033016, ENSMUSG00000028864, ENSMUSG00000096472, ENSMUSG00000001467, ENSMUSG00000044149, ENSMUSG00000039081, ENSMUSG00000022488, ENSMUSG00000022528, ENSMUSG00000021835, ENSMUSG00000021638, ENSMUSG00000033933, ENSMUSG00000034422, ENSMUSG00000093769, ENSMUSG00000018899, ENSMUSG00000035799, ENSMUSG00000053113, ENSMUSG00000032392, ENSMUSG00000026796, ENSMUSG00000032193,…	371	3076	20010	1.2098622848310019	1.0	0.2383799038559395	0.1976584158861727
GOTERM_BP_4	GO:0002637~regulation of immunoglobulin production	6	1.4251781472684086	0.06432978827264416	ENSMUSG00000023249, ENSMUSG00000062593, ENSMUSG00000002603, ENSMUSG00000067235, ENSMUSG00000024990, ENSMUSG00000024401	371	116	20010	2.789757412398922	1.0	0.24081348373114816	0.19967627701995733
GOTERM_BP_4	GO:0008406~gonad development	11	2.6128266033254155	0.06447324994648106	ENSMUSG00000036856, ENSMUSG00000027381, ENSMUSG00000025856, ENSMUSG00000021835, ENSMUSG00000027996, ENSMUSG00000025355, ENSMUSG00000024176, ENSMUSG00000024990, ENSMUSG00000027399, ENSMUSG00000056758, ENSMUSG00000037405	371	311	20010	1.907679773966251	1.0	0.24103337200754085	0.19985860265932828
GOTERM_BP_4	GO:0001558~regulation of cell growth	15	3.5629453681710213	0.06489006540937202	ENSMUSG00000055200, ENSMUSG00000061878, ENSMUSG00000031880, ENSMUSG00000027996, ENSMUSG00000096472, ENSMUSG00000031391, ENSMUSG00000005124, ENSMUSG00000022048, ENSMUSG00000000627, ENSMUSG00000090272, ENSMUSG00000002603, ENSMUSG00000031429, ENSMUSG00000030538, ENSMUSG00000035864, ENSMUSG00000031137	371	483	20010	1.6750096264921062	1.0	0.24213721224815313	0.2007738782753579
GOTERM_BP_4	GO:1900077~negative regulation of cellular response to insulin stimulus	4	0.9501187648456058	0.06501515836410779	ENSMUSG00000027398, ENSMUSG00000053113, ENSMUSG00000018547, ENSMUSG00000024401	371	50	20010	4.314824797843666	1.0	0.24213721224815313	0.2007738782753579
GOTERM_BP_4	GO:0090288~negative regulation of cellular response to growth factor stimulus	8	1.9002375296912115	0.06502384188315957	ENSMUSG00000054793, ENSMUSG00000036856, ENSMUSG00000020325, ENSMUSG00000032387, ENSMUSG00000049580, ENSMUSG00000027996, ENSMUSG00000000058, ENSMUSG00000007655	371	191	20010	2.25907057478726	1.0	0.24213721224815313	0.2007738782753579
GOTERM_BP_4	GO:2000242~negative regulation of reproductive process	5	1.187648456057007	0.06553704585990544	ENSMUSG00000036856, ENSMUSG00000021835, ENSMUSG00000034394, ENSMUSG00000027399, ENSMUSG00000017697	371	82	20010	3.288738412990599	1.0	0.24372927512605358	0.20209397540329013
GOTERM_BP_4	GO:0051048~negative regulation of secretion	9	2.137767220902613	0.06598997138152854	ENSMUSG00000027398, ENSMUSG00000034394, ENSMUSG00000021680, ENSMUSG00000001467, ENSMUSG00000049511, ENSMUSG00000029236, ENSMUSG00000017697, ENSMUSG00000020641, ENSMUSG00000022488	371	231	20010	2.1013757132355515	1.0	0.24509330101886254	0.20322499019455068
GOTERM_BP_4	GO:0043588~skin development	13	3.0878859857482186	0.06665355421105697	ENSMUSG00000033214, ENSMUSG00000027399, ENSMUSG00000024401, ENSMUSG00000022512, ENSMUSG00000047821, ENSMUSG00000039395, ENSMUSG00000037071, ENSMUSG00000025856, ENSMUSG00000032508, ENSMUSG00000039457, ENSMUSG00000017724, ENSMUSG00000031349, ENSMUSG00000071847	371	396	20010	1.7706036102262517	1.0	0.2466756372562048	0.20453702224512726
GOTERM_BP_4	GO:0090277~positive regulation of peptide hormone secretion	7	1.66270783847981	0.0667697822861399	ENSMUSG00000029482, ENSMUSG00000034394, ENSMUSG00000049686, ENSMUSG00000032769, ENSMUSG00000024990, ENSMUSG00000029236, ENSMUSG00000047638	371	154	20010	2.45160499877481	1.0	0.2466756372562048	0.20453702224512726
GOTERM_BP_4	GO:0002922~positive regulation of humoral immune response	3	0.7125890736342043	0.06684953122127729	ENSMUSG00000027398, ENSMUSG00000022126, ENSMUSG00000024401	371	23	20010	7.035040431266847	1.0	0.2466756372562048	0.20453702224512726
GOTERM_BP_4	GO:0072111~cell proliferation involved in kidney development	3	0.7125890736342043	0.06684953122127729	ENSMUSG00000027947, ENSMUSG00000021835, ENSMUSG00000000489	371	23	20010	7.035040431266847	1.0	0.2466756372562048	0.20453702224512726
GOTERM_BP_4	GO:0090190~positive regulation of branching involved in ureteric bud morphogenesis	3	0.7125890736342043	0.06684953122127729	ENSMUSG00000002603, ENSMUSG00000021835, ENSMUSG00000024176	371	23	20010	7.035040431266847	1.0	0.2466756372562048	0.20453702224512726
GOTERM_BP_4	GO:0000278~mitotic cell cycle	25	5.938242280285035	0.06756723796630247	ENSMUSG00000033016, ENSMUSG00000004891, ENSMUSG00000026088, ENSMUSG00000049285, ENSMUSG00000027398, ENSMUSG00000034509, ENSMUSG00000026202, ENSMUSG00000029999, ENSMUSG00000096472, ENSMUSG00000000058, ENSMUSG00000027399, ENSMUSG00000024401, ENSMUSG00000020326, ENSMUSG00000022528, ENSMUSG00000021835, ENSMUSG00000056758, ENSMUSG00000061878, ENSMUSG00000000489, ENSMUSG00000062380, ENSMUSG00000073802,…	371	937	20010	1.4390424219062385	1.0	0.24900102592503956	0.20646517404469888
GOTERM_BP_4	GO:0007417~central nervous system development	30	7.1258907363420425	0.06767620909818584	ENSMUSG00000033214, ENSMUSG00000040907, ENSMUSG00000010797, ENSMUSG00000049580, ENSMUSG00000004891, ENSMUSG00000027079, ENSMUSG00000027398, ENSMUSG00000025352, ENSMUSG00000027995, ENSMUSG00000006235, ENSMUSG00000022048, ENSMUSG00000027858, ENSMUSG00000020326, ENSMUSG00000040364, ENSMUSG00000022528, ENSMUSG00000029838, ENSMUSG00000021835, ENSMUSG00000032508, ENSMUSG00000056758, ENSMUSG00000031137,…	371	1172	20010	1.3805966716649953	1.0	0.24907996750884698	0.20653063035267835
GOTERM_BP_4	GO:0048705~skeletal system morphogenesis	10	2.375296912114014	0.0680556199339031	ENSMUSG00000002603, ENSMUSG00000014813, ENSMUSG00000021835, ENSMUSG00000020846, ENSMUSG00000039462, ENSMUSG00000045294, ENSMUSG00000027996, ENSMUSG00000040711, ENSMUSG00000035799, ENSMUSG00000050578	371	273	20010	1.9756523799650487	1.0	0.25015276319373947	0.207420164630591
GOTERM_BP_4	GO:0010543~regulation of platelet activation	4	0.9501187648456058	0.06817113739770939	ENSMUSG00000027947, ENSMUSG00000025856, ENSMUSG00000020120, ENSMUSG00000000489	371	51	20010	4.23022039004281	1.0	0.2502540463180428	0.20750414596283412
GOTERM_BP_4	GO:0045137~development of primary sexual characteristics	11	2.6128266033254155	0.07007134259614617	ENSMUSG00000036856, ENSMUSG00000027381, ENSMUSG00000025856, ENSMUSG00000021835, ENSMUSG00000027996, ENSMUSG00000025355, ENSMUSG00000024176, ENSMUSG00000024990, ENSMUSG00000027399, ENSMUSG00000056758, ENSMUSG00000037405	371	316	20010	1.877494967416152	1.0	0.25610755077625574	0.21235771960674424
GOTERM_BP_4	GO:0030177~positive regulation of Wnt signaling pathway	7	1.66270783847981	0.07012450982150631	ENSMUSG00000028031, ENSMUSG00000002603, ENSMUSG00000027996, ENSMUSG00000027995, ENSMUSG00000070526, ENSMUSG00000005124, ENSMUSG00000007655	371	156	20010	2.4201741654571842	1.0	0.25610755077625574	0.21235771960674424
GOTERM_BP_4	GO:0051851~modification by host of symbiont morphology or physiology	7	1.66270783847981	0.07012450982150631	ENSMUSG00000029371, ENSMUSG00000035042, ENSMUSG00000032508, ENSMUSG00000030966, ENSMUSG00000000058, ENSMUSG00000000982, ENSMUSG00000056758	371	156	20010	2.4201741654571842	1.0	0.25610755077625574	0.21235771960674424
GOTERM_BP_4	GO:0009408~response to heat	6	1.4251781472684086	0.0701390819094275	ENSMUSG00000051439, ENSMUSG00000035385, ENSMUSG00000032769, ENSMUSG00000027399, ENSMUSG00000058427, ENSMUSG00000024258	371	119	20010	2.7194273935989495	1.0	0.25610755077625574	0.21235771960674424
GOTERM_BP_4	GO:0046785~microtubule polymerization	5	1.187648456057007	0.07030579864894754	ENSMUSG00000032892, ENSMUSG00000027500, ENSMUSG00000055717, ENSMUSG00000007655, ENSMUSG00000031137	371	84	20010	3.210435117443204	1.0	0.25610755077625574	0.21235771960674424
GOTERM_BP_4	GO:0014855~striated muscle cell proliferation	5	1.187648456057007	0.07030579864894754	ENSMUSG00000010797, ENSMUSG00000028864, ENSMUSG00000000058, ENSMUSG00000024990, ENSMUSG00000085925	371	84	20010	3.210435117443204	1.0	0.25610755077625574	0.21235771960674424
GOTERM_BP_4	GO:0040019~positive regulation of embryonic development	4	0.9501187648456058	0.07139553210336111	ENSMUSG00000036856, ENSMUSG00000010797, ENSMUSG00000022528, ENSMUSG00000000489	371	52	20010	4.148869997926602	1.0	0.2595134526709073	0.21518180486842545
GOTERM_BP_4	GO:0034613~cellular protein localization	48	11.401425178147269	0.07166765027422606	ENSMUSG00000032202, ENSMUSG00000028581, ENSMUSG00000001763, ENSMUSG00000000058, ENSMUSG00000049502, ENSMUSG00000024401, ENSMUSG00000021998, ENSMUSG00000062593, ENSMUSG00000029838, ENSMUSG00000021835, ENSMUSG00000035692, ENSMUSG00000022906, ENSMUSG00000045294, ENSMUSG00000052852, ENSMUSG00000028270, ENSMUSG00000070526, ENSMUSG00000031137, ENSMUSG00000053175, ENSMUSG00000075284, ENSMUSG00000032892,…	371	2049	20010	1.2634918880947779	1.0	0.2595134526709073	0.21518180486842545
GOTERM_BP_4	GO:0061076~negative regulation of neural retina development	2	0.4750593824228029	0.07194198524024913	ENSMUSG00000022528, ENSMUSG00000025352	371	4	20010	26.967654986522913	1.0	0.2595134526709073	0.21518180486842545
GOTERM_BP_4	GO:1902867~negative regulation of retina development in camera-type eye	2	0.4750593824228029	0.07194198524024913	ENSMUSG00000022528, ENSMUSG00000025352	371	4	20010	26.967654986522913	1.0	0.2595134526709073	0.21518180486842545
GOTERM_BP_4	GO:0043316~cytotoxic T cell degranulation	2	0.4750593824228029	0.07194198524024913	ENSMUSG00000032202, ENSMUSG00000022488	371	4	20010	26.967654986522913	1.0	0.2595134526709073	0.21518180486842545
GOTERM_BP_4	GO:0071543~diphosphoinositol polyphosphate metabolic process	2	0.4750593824228029	0.07194198524024913	ENSMUSG00000073293, ENSMUSG00000073295	371	4	20010	26.967654986522913	1.0	0.2595134526709073	0.21518180486842545
GOTERM_BP_4	GO:0097032~mitochondrial respiratory chain complex II biogenesis	2	0.4750593824228029	0.07194198524024913	ENSMUSG00000026154, ENSMUSG00000074211	371	4	20010	26.967654986522913	1.0	0.2595134526709073	0.21518180486842545
GOTERM_BP_4	GO:0090141~positive regulation of mitochondrial fission	3	0.7125890736342043	0.07206173202461047	ENSMUSG00000069874, ENSMUSG00000078853, ENSMUSG00000046879	371	24	20010	6.741913746630728	1.0	0.2595134526709073	0.21518180486842545
GOTERM_BP_4	GO:0045606~positive regulation of epidermal cell differentiation	3	0.7125890736342043	0.07206173202461047	ENSMUSG00000047821, ENSMUSG00000021835, ENSMUSG00000017724	371	24	20010	6.741913746630728	1.0	0.2595134526709073	0.21518180486842545
GOTERM_BP_4	GO:0090398~cellular senescence	5	1.187648456057007	0.07275524702949314	ENSMUSG00000073802, ENSMUSG00000056758, ENSMUSG00000007655, ENSMUSG00000035799, ENSMUSG00000021125	371	85	20010	3.1726652925321077	1.0	0.2616797443728293	0.21697803760123174
GOTERM_BP_4	GO:0045926~negative regulation of growth	10	2.375296912114014	0.07309529690598432	ENSMUSG00000055200, ENSMUSG00000000627, ENSMUSG00000031880, ENSMUSG00000090272, ENSMUSG00000002603, ENSMUSG00000021835, ENSMUSG00000027996, ENSMUSG00000096472, ENSMUSG00000024990, ENSMUSG00000031137	371	277	20010	1.9471231037200658	1.0	0.2625708582039462	0.2177169260116376
GOTERM_BP_4	GO:0010718~positive regulation of epithelial to mesenchymal transition	4	0.9501187648456058	0.07468723875511082	ENSMUSG00000027398, ENSMUSG00000002603, ENSMUSG00000021835, ENSMUSG00000035799	371	53	20010	4.070589431927987	1.0	0.2679510646384493	0.22217805324502704
GOTERM_BP_4	GO:0071560~cellular response to transforming growth factor beta stimulus	10	2.375296912114014	0.07509525821891828	ENSMUSG00000073802, ENSMUSG00000022512, ENSMUSG00000036856, ENSMUSG00000049580, ENSMUSG00000010797, ENSMUSG00000025856, ENSMUSG00000002603, ENSMUSG00000035385, ENSMUSG00000000058, ENSMUSG00000007655	371	279	20010	1.9331652320088109	1.0	0.26907557888264805	0.22311047120708843
GOTERM_BP_4	GO:0006631~fatty acid metabolic process	15	3.5629453681710213	0.07658250782230822	ENSMUSG00000027261, ENSMUSG00000055652, ENSMUSG00000061878, ENSMUSG00000052392, ENSMUSG00000027398, ENSMUSG00000029482, ENSMUSG00000027995, ENSMUSG00000020593, ENSMUSG00000024600, ENSMUSG00000037071, ENSMUSG00000023832, ENSMUSG00000045294, ENSMUSG00000053687, ENSMUSG00000053846, ENSMUSG00000035799	371	494	20010	1.6377118412868163	1.0	0.2740594147854929	0.22724293830544035
GOTERM_BP_4	GO:0015850~organic hydroxy compound transport	11	2.6128266033254155	0.07697428301455478	ENSMUSG00000023832, ENSMUSG00000049580, ENSMUSG00000044254, ENSMUSG00000032193, ENSMUSG00000024990, ENSMUSG00000049511, ENSMUSG00000047638, ENSMUSG00000053846, ENSMUSG00000035864, ENSMUSG00000007655, ENSMUSG00000024378	371	322	20010	1.842510589141317	1.0	0.2745687715542172	0.22766528368941946
GOTERM_BP_4	GO:0035270~endocrine system development	7	1.66270783847981	0.07712098423633515	ENSMUSG00000036856, ENSMUSG00000027947, ENSMUSG00000022528, ENSMUSG00000025352, ENSMUSG00000021835, ENSMUSG00000033933, ENSMUSG00000056758	371	160	20010	2.359669811320755	1.0	0.2745687715542172	0.22766528368941946
GOTERM_BP_4	GO:2000010~positive regulation of protein localization to cell surface	3	0.7125890736342043	0.07740040590034523	ENSMUSG00000050627, ENSMUSG00000032892, ENSMUSG00000024401	371	25	20010	6.472237196765499	1.0	0.2745687715542172	0.22766528368941946
GOTERM_BP_4	GO:0034114~regulation of heterotypic cell-cell adhesion	3	0.7125890736342043	0.07740040590034523	ENSMUSG00000027398, ENSMUSG00000041607, ENSMUSG00000024401	371	25	20010	6.472237196765499	1.0	0.2745687715542172	0.22766528368941946
GOTERM_BP_4	GO:0060009~Sertoli cell development	3	0.7125890736342043	0.07740040590034523	ENSMUSG00000024176, ENSMUSG00000027399, ENSMUSG00000037405	371	25	20010	6.472237196765499	1.0	0.2745687715542172	0.22766528368941946
GOTERM_BP_4	GO:2000193~positive regulation of fatty acid transport	3	0.7125890736342043	0.07740040590034523	ENSMUSG00000032860, ENSMUSG00000027398, ENSMUSG00000027399	371	25	20010	6.472237196765499	1.0	0.2745687715542172	0.22766528368941946
GOTERM_BP_4	GO:0061213~positive regulation of mesonephros development	3	0.7125890736342043	0.07740040590034523	ENSMUSG00000002603, ENSMUSG00000021835, ENSMUSG00000024176	371	25	20010	6.472237196765499	1.0	0.2745687715542172	0.22766528368941946
GOTERM_BP_4	GO:0046626~regulation of insulin receptor signaling pathway	5	1.187648456057007	0.07778273959530821	ENSMUSG00000027398, ENSMUSG00000053113, ENSMUSG00000047638, ENSMUSG00000018547, ENSMUSG00000024401	371	87	20010	3.0997304582210243	1.0	0.27558143729595497	0.22850495978248078
GOTERM_BP_4	GO:0002920~regulation of humoral immune response	4	0.9501187648456058	0.07804512513507349	ENSMUSG00000027398, ENSMUSG00000039457, ENSMUSG00000022126, ENSMUSG00000024401	371	54	20010	3.9952081461515427	1.0	0.27616714055881103	0.22899060969358007
GOTERM_BP_4	GO:0031669~cellular response to nutrient levels	10	2.375296912114014	0.07815596417819215	ENSMUSG00000073802, ENSMUSG00000036856, ENSMUSG00000024778, ENSMUSG00000028278, ENSMUSG00000044254, ENSMUSG00000047496, ENSMUSG00000024079, ENSMUSG00000037465, ENSMUSG00000073489, ENSMUSG00000047638	371	281	20010	1.9194060488628406	1.0	0.2762157988657847	0.2290309558960935
GOTERM_BP_4	GO:0045682~regulation of epidermis development	5	1.187648456057007	0.08036011343569299	ENSMUSG00000047821, ENSMUSG00000022528, ENSMUSG00000021835, ENSMUSG00000017724, ENSMUSG00000024401	371	88	20010	3.0645062484685126	1.0	0.2835877452049666	0.2351435820522025
GOTERM_BP_4	GO:0031623~receptor internalization	6	1.4251781472684086	0.08044123387712057	ENSMUSG00000041046, ENSMUSG00000062593, ENSMUSG00000044254, ENSMUSG00000030854, ENSMUSG00000049511, ENSMUSG00000007655	371	124	20010	2.6097730632118945	1.0	0.2835877452049666	0.2351435820522025
GOTERM_BP_4	GO:0072091~regulation of stem cell proliferation	7	1.66270783847981	0.08076213236788864	ENSMUSG00000033016, ENSMUSG00000029838, ENSMUSG00000002603, ENSMUSG00000021835, ENSMUSG00000024079, ENSMUSG00000046879, ENSMUSG00000056758	371	162	20010	2.3305380852550663	1.0	0.28436666656762766	0.2357894433859521
GOTERM_BP_4	GO:0045907~positive regulation of vasoconstriction	4	0.9501187648456058	0.08146803280808976	ENSMUSG00000027335, ENSMUSG00000000489, ENSMUSG00000007655, ENSMUSG00000037405	371	55	20010	3.922567998039696	1.0	0.28649759374414757	0.23755635277414552
GOTERM_BP_4	GO:0051702~interaction with symbiont	7	1.66270783847981	0.08261825805531645	ENSMUSG00000029371, ENSMUSG00000035042, ENSMUSG00000032508, ENSMUSG00000030966, ENSMUSG00000000058, ENSMUSG00000000982, ENSMUSG00000056758	371	163	20010	2.3162403055909246	1.0	0.2899559721010377	0.2404239501533736
GOTERM_BP_4	GO:1902230~negative regulation of intrinsic apoptotic signaling pathway in response to DNA damage	3	0.7125890736342043	0.08285912313467263	ENSMUSG00000000552, ENSMUSG00000096472, ENSMUSG00000029535	371	26	20010	6.223304996889903	1.0	0.2899559721010377	0.2404239501533736
GOTERM_BP_4	GO:0090189~regulation of branching involved in ureteric bud morphogenesis	3	0.7125890736342043	0.08285912313467263	ENSMUSG00000002603, ENSMUSG00000021835, ENSMUSG00000024176	371	26	20010	6.223304996889903	1.0	0.2899559721010377	0.2404239501533736
GOTERM_BP_4	GO:0055098~response to low-density lipoprotein particle	3	0.7125890736342043	0.08285912313467263	ENSMUSG00000093930, ENSMUSG00000002603, ENSMUSG00000032193	371	26	20010	6.223304996889903	1.0	0.2899559721010377	0.2404239501533736
GOTERM_BP_4	GO:1901654~response to ketone	11	2.6128266033254155	0.08348721342199575	ENSMUSG00000022512, ENSMUSG00000022358, ENSMUSG00000015340, ENSMUSG00000055148, ENSMUSG00000002603, ENSMUSG00000021835, ENSMUSG00000041607, ENSMUSG00000035385, ENSMUSG00000027995, ENSMUSG00000007655, ENSMUSG00000022126	371	327	20010	1.8143376443532233	1.0	0.29179499039997286	0.24194881629298276
GOTERM_BP_4	GO:0009059~macromolecule biosynthetic process	114	27.078384798099762	0.083896265441816	ENSMUSG00000033016, ENSMUSG00000055200, ENSMUSG00000031077, ENSMUSG00000032041, ENSMUSG00000024145, ENSMUSG00000028864, ENSMUSG00000025353, ENSMUSG00000045757, ENSMUSG00000003444, ENSMUSG00000044149, ENSMUSG00000022126, ENSMUSG00000039081, ENSMUSG00000041396, ENSMUSG00000022528, ENSMUSG00000021835, ENSMUSG00000017724, ENSMUSG00000033933, ENSMUSG00000018899, ENSMUSG00000035799, ENSMUSG00000032392,…	371	5448	20010	1.1286023011980955	1.0	0.2928648775238853	0.24283593886778398
GOTERM_BP_4	GO:1902589~single-organism organelle organization	47	11.163895486935866	0.08451348376073678	ENSMUSG00000004891, ENSMUSG00000034509, ENSMUSG00000063146, ENSMUSG00000027995, ENSMUSG00000000058, ENSMUSG00000020120, ENSMUSG00000024401, ENSMUSG00000028701, ENSMUSG00000022488, ENSMUSG00000043895, ENSMUSG00000025856, ENSMUSG00000039195, ENSMUSG00000021998, ENSMUSG00000021118, ENSMUSG00000020846, ENSMUSG00000035790, ENSMUSG00000039457, ENSMUSG00000031137, ENSMUSG00000032643, ENSMUSG00000089929,…	371	2025	20010	1.25183188579415	1.0	0.29465791825894133	0.24432268160732606
GOTERM_BP_4	GO:0003179~heart valve morphogenesis	4	0.9501187648456058	0.08495477925634683	ENSMUSG00000033016, ENSMUSG00000002603, ENSMUSG00000021835, ENSMUSG00000035799	371	56	20010	3.8525221409318444	1.0	0.2951115347793733	0.24469880862725538
GOTERM_BP_4	GO:0045744~negative regulation of G-protein coupled receptor protein signaling pathway	4	0.9501187648456058	0.08495477925634683	ENSMUSG00000035042, ENSMUSG00000049511, ENSMUSG00000020120, ENSMUSG00000017697	371	56	20010	3.8525221409318444	1.0	0.2951115347793733	0.24469880862725538
GOTERM_BP_4	GO:0090207~regulation of triglyceride metabolic process	4	0.9501187648456058	0.08495477925634683	ENSMUSG00000028252, ENSMUSG00000032193, ENSMUSG00000020593, ENSMUSG00000047638	371	56	20010	3.8525221409318444	1.0	0.2951115347793733	0.24469880862725538
GOTERM_BP_4	GO:1905952~regulation of lipid localization	8	1.9002375296912115	0.08700112265493799	ENSMUSG00000023832, ENSMUSG00000032860, ENSMUSG00000027398, ENSMUSG00000044254, ENSMUSG00000027399, ENSMUSG00000053846, ENSMUSG00000007655, ENSMUSG00000029535	371	205	20010	2.1047925843139836	1.0	0.30185145604060803	0.25028737602804724
GOTERM_BP_4	GO:0007162~negative regulation of cell adhesion	11	2.6128266033254155	0.08743678145144704	ENSMUSG00000063281, ENSMUSG00000028581, ENSMUSG00000016496, ENSMUSG00000035914, ENSMUSG00000062593, ENSMUSG00000002603, ENSMUSG00000021835, ENSMUSG00000041607, ENSMUSG00000018899, ENSMUSG00000021125, ENSMUSG00000022488	371	330	20010	1.797843665768194	1.0	0.3029934753098256	0.25123430870153907
GOTERM_BP_4	GO:1900424~regulation of defense response to bacterium	3	0.7125890736342043	0.08843164741398948	ENSMUSG00000029371, ENSMUSG00000039457, ENSMUSG00000021125	371	27	20010	5.992812219227314	1.0	0.3060681714024332	0.25378376672700875
GOTERM_BP_4	GO:0003205~cardiac chamber development	8	1.9002375296912115	0.08873181814042293	ENSMUSG00000033016, ENSMUSG00000010797, ENSMUSG00000022528, ENSMUSG00000002603, ENSMUSG00000021835, ENSMUSG00000027996, ENSMUSG00000024990, ENSMUSG00000006235	371	206	20010	2.094575144584304	1.0	0.3061670435451868	0.25386574893606173
GOTERM_BP_4	GO:0071453~cellular response to oxygen levels	8	1.9002375296912115	0.08873181814042293	ENSMUSG00000042111, ENSMUSG00000015340, ENSMUSG00000024778, ENSMUSG00000002603, ENSMUSG00000014813, ENSMUSG00000033933, ENSMUSG00000007655, ENSMUSG00000035799	371	206	20010	2.094575144584304	1.0	0.3061670435451868	0.25386574893606173
GOTERM_BP_4	GO:0043932~ossification involved in bone remodeling	2	0.4750593824228029	0.08910590933406491	ENSMUSG00000029838, ENSMUSG00000002603	371	5	20010	21.574123989218332	1.0	0.3061670435451868	0.25386574893606173
GOTERM_BP_4	GO:0061047~positive regulation of branching involved in lung morphogenesis	2	0.4750593824228029	0.08910590933406491	ENSMUSG00000010797, ENSMUSG00000021835	371	5	20010	21.574123989218332	1.0	0.3061670435451868	0.25386574893606173
GOTERM_BP_4	GO:0061073~ciliary body morphogenesis	2	0.4750593824228029	0.08910590933406491	ENSMUSG00000049580, ENSMUSG00000033933	371	5	20010	21.574123989218332	1.0	0.3061670435451868	0.25386574893606173
GOTERM_BP_4	GO:0001920~negative regulation of receptor recycling	2	0.4750593824228029	0.08910590933406491	ENSMUSG00000044254, ENSMUSG00000032193	371	5	20010	21.574123989218332	1.0	0.3061670435451868	0.25386574893606173
GOTERM_BP_4	GO:0010629~negative regulation of gene expression	50	11.87648456057007	0.08932064235949011	ENSMUSG00000033016, ENSMUSG00000044149, ENSMUSG00000039081, ENSMUSG00000022528, ENSMUSG00000021835, ENSMUSG00000021638, ENSMUSG00000033933, ENSMUSG00000034422, ENSMUSG00000093769, ENSMUSG00000018899, ENSMUSG00000035799, ENSMUSG00000032392, ENSMUSG00000026796, ENSMUSG00000032193, ENSMUSG00000000982, ENSMUSG00000024176, ENSMUSG00000007655, ENSMUSG00000024258, ENSMUSG00000025626, ENSMUSG00000002603,…	371	2189	20010	1.2319623109421154	1.0	0.30653465321200163	0.2541705613100569
GOTERM_BP_4	GO:1902903~regulation of supramolecular fiber organization	13	3.0878859857482186	0.08985118674039791	ENSMUSG00000036856, ENSMUSG00000032892, ENSMUSG00000027500, ENSMUSG00000032193, ENSMUSG00000040711, ENSMUSG00000027995, ENSMUSG00000020120, ENSMUSG00000007655, ENSMUSG00000022488, ENSMUSG00000030538, ENSMUSG00000055717, ENSMUSG00000037405, ENSMUSG00000031137	371	418	20010	1.6774139465301332	1.0	0.3079838870800386	0.25537222833807066
GOTERM_BP_4	GO:0030048~actin filament-based movement	6	1.4251781472684086	0.09150506907683344	ENSMUSG00000050627, ENSMUSG00000075284, ENSMUSG00000032892, ENSMUSG00000014813, ENSMUSG00000007655, ENSMUSG00000031137	371	129	20010	2.508619068513759	1.0	0.31289894413893166	0.2594476658079929
GOTERM_BP_4	GO:0014812~muscle cell migration	6	1.4251781472684086	0.09150506907683344	ENSMUSG00000043895, ENSMUSG00000032860, ENSMUSG00000035042, ENSMUSG00000000489, ENSMUSG00000005124, ENSMUSG00000007655	371	129	20010	2.508619068513759	1.0	0.31289894413893166	0.2594476658079929
GOTERM_BP_4	GO:0010468~regulation of gene expression	107	25.415676959619955	0.09252191455390169	ENSMUSG00000033016, ENSMUSG00000032202, ENSMUSG00000055200, ENSMUSG00000031077, ENSMUSG00000032041, ENSMUSG00000045757, ENSMUSG00000003444, ENSMUSG00000044149, ENSMUSG00000022126, ENSMUSG00000039081, ENSMUSG00000041396, ENSMUSG00000072620, ENSMUSG00000022528, ENSMUSG00000021835, ENSMUSG00000017724, ENSMUSG00000033933, ENSMUSG00000018899, ENSMUSG00000035799, ENSMUSG00000032392, ENSMUSG00000000982,…	371	5107	20010	1.1300329287479738	1.0	0.31599621477292955	0.2620158420560073
GOTERM_BP_4	GO:0090303~positive regulation of wound healing	5	1.187648456057007	0.09386842307794213	ENSMUSG00000022512, ENSMUSG00000027947, ENSMUSG00000035385, ENSMUSG00000020120, ENSMUSG00000005124	371	93	20010	2.899747848013216	1.0	0.3202106278857858	0.2655103237900066
GOTERM_BP_4	GO:0070168~negative regulation of biomineral tissue development	3	0.7125890736342043	0.09411193088577688	ENSMUSG00000002603, ENSMUSG00000020846, ENSMUSG00000020077	371	28	20010	5.778783211397767	1.0	0.32027325761965936	0.265562254736301
GOTERM_BP_4	GO:1903798~regulation of production of miRNAs involved in gene silencing by miRNA	3	0.7125890736342043	0.09411193088577688	ENSMUSG00000002603, ENSMUSG00000021835, ENSMUSG00000024401	371	28	20010	5.778783211397767	1.0	0.32027325761965936	0.265562254736301
GOTERM_BP_4	GO:0031333~negative regulation of protein complex assembly	7	1.66270783847981	0.0942484226806673	ENSMUSG00000069874, ENSMUSG00000040483, ENSMUSG00000078853, ENSMUSG00000027500, ENSMUSG00000027995, ENSMUSG00000029073, ENSMUSG00000046879	371	169	20010	2.234006921960478	1.0	0.3203545549898429	0.26562966440106833
GOTERM_BP_4	GO:1900271~regulation of long-term synaptic potentiation	4	0.9501187648456058	0.09578590857268363	ENSMUSG00000029838, ENSMUSG00000027820, ENSMUSG00000030854, ENSMUSG00000029126	371	59	20010	3.656631184613276	1.0	0.32519201657432567	0.2696407617219101
GOTERM_BP_4	GO:0045927~positive regulation of growth	11	2.6128266033254155	0.09622650722532192	ENSMUSG00000061878, ENSMUSG00000010797, ENSMUSG00000014599, ENSMUSG00000027996, ENSMUSG00000031429, ENSMUSG00000030538, ENSMUSG00000040711, ENSMUSG00000031391, ENSMUSG00000005124, ENSMUSG00000035864, ENSMUSG00000056758	371	337	20010	1.7604997320578757	1.0	0.3262984660977841	0.2705582008874069
GOTERM_BP_4	GO:0007565~female pregnancy	9	2.137767220902613	0.09699271219233234	ENSMUSG00000036856, ENSMUSG00000029838, ENSMUSG00000002603, ENSMUSG00000014813, ENSMUSG00000034394, ENSMUSG00000035385, ENSMUSG00000021680, ENSMUSG00000006235, ENSMUSG00000022126	371	252	20010	1.9262610704659222	1.0	0.32850507879426843	0.2723878667401333
GOTERM_BP_4	GO:0009267~cellular response to starvation	8	1.9002375296912115	0.09762086279063117	ENSMUSG00000036856, ENSMUSG00000024778, ENSMUSG00000028278, ENSMUSG00000044254, ENSMUSG00000047496, ENSMUSG00000024079, ENSMUSG00000037465, ENSMUSG00000073489	371	211	20010	2.04494066248515	1.0	0.3302394228767488	0.27382593974209146
GOTERM_BP_4	GO:0030308~negative regulation of cell growth	8	1.9002375296912115	0.09942743650125449	ENSMUSG00000055200, ENSMUSG00000000627, ENSMUSG00000031880, ENSMUSG00000090272, ENSMUSG00000002603, ENSMUSG00000027996, ENSMUSG00000096472, ENSMUSG00000031137	371	212	20010	2.0352947159639934	1.0	0.33505607139762444	0.2778197794119494
GOTERM_BP_4	GO:0060428~lung epithelium development	4	0.9501187648456058	0.09951577516027861	ENSMUSG00000010797, ENSMUSG00000055148, ENSMUSG00000021835, ENSMUSG00000056758	371	60	20010	3.5956873315363884	1.0	0.33505607139762444	0.2778197794119494
GOTERM_BP_4	GO:0051353~positive regulation of oxidoreductase activity	4	0.9501187648456058	0.09951577516027861	ENSMUSG00000048371, ENSMUSG00000027398, ENSMUSG00000026154, ENSMUSG00000024401	371	60	20010	3.5956873315363884	1.0	0.33505607139762444	0.2778197794119494
GOTERM_BP_4	GO:0030514~negative regulation of BMP signaling pathway	4	0.9501187648456058	0.09951577516027861	ENSMUSG00000020325, ENSMUSG00000032387, ENSMUSG00000027996, ENSMUSG00000007655	371	60	20010	3.5956873315363884	1.0	0.33505607139762444	0.2778197794119494
GOTERM_BP_4	GO:0052312~modulation of transcription in other organism involved in symbiotic interaction	3	0.7125890736342043	0.09989410936920817	ENSMUSG00000035042, ENSMUSG00000000982, ENSMUSG00000056758	371	29	20010	5.579514824797844	1.0	0.33593231815058777	0.2785463404278512

## Sheet: Supp Table 3
Supp. Table 3: Biological processes enriched in SFRP4 downregulated genes (Log2 (FC < -2); Adjusted P value < 0.05)
Category	Term	Count	%	PValue	Genes	List Total	Pop Hits	Pop Total	Fold Enrichment	Bonferroni	Benjamini	FDR
GOTERM_BP_4	GO:0044782~cilium organization	59	4.8400328137817885	1.1278727546501928E-12	ENSMUSG00000035759, ENSMUSG00000028028, ENSMUSG00000035919, ENSMUSG00000040189, ENSMUSG00000040860, ENSMUSG00000042523, ENSMUSG00000030708, ENSMUSG00000037890, ENSMUSG00000055809, ENSMUSG00000073434, ENSMUSG00000031755, ENSMUSG00000036403, ENSMUSG00000031951, ENSMUSG00000056267, ENSMUSG00000001151, ENSMUSG00000057110, ENSMUSG00000040936, ENSMUSG00000024253, ENSMUSG00000048445, ENSMUSG00000005237,…	997	416	20010	2.846496219427513	3.5370177897675603E-9	3.5370089585830048E-9	3.4580578657574913E-9
GOTERM_BP_4	GO:0030031~cell projection assembly	71	5.824446267432322	1.5942928635324104E-10	ENSMUSG00000006154, ENSMUSG00000035759, ENSMUSG00000027692, ENSMUSG00000004655, ENSMUSG00000028028, ENSMUSG00000035919, ENSMUSG00000040189, ENSMUSG00000040860, ENSMUSG00000028943, ENSMUSG00000042523, ENSMUSG00000030708, ENSMUSG00000037890, ENSMUSG00000040260, ENSMUSG00000055809, ENSMUSG00000073434, ENSMUSG00000031755, ENSMUSG00000036403, ENSMUSG00000031951, ENSMUSG00000056267, ENSMUSG00000001151,…	997	624	20010	2.2836297353599257	4.999699955154924E-7	2.4998512100188196E-7	2.4440509597951853E-7
GOTERM_BP_4	GO:0007010~cytoskeleton organization	131	10.746513535684986	3.785097198259211E-9	ENSMUSG00000037736, ENSMUSG00000036768, ENSMUSG00000029675, ENSMUSG00000042408, ENSMUSG00000028068, ENSMUSG00000004655, ENSMUSG00000040189, ENSMUSG00000040860, ENSMUSG00000116121, ENSMUSG00000042523, ENSMUSG00000061601, ENSMUSG00000021676, ENSMUSG00000030708, ENSMUSG00000069601, ENSMUSG00000017167, ENSMUSG00000063063, ENSMUSG00000039637, ENSMUSG00000031755, ENSMUSG00000036403, ENSMUSG00000056267,…	997	1567	20010	1.6778542391693267	1.1869994504531967E-5	3.956688271246962E-6	3.868369336620913E-6
GOTERM_BP_4	GO:0070925~organelle assembly	91	7.465135356849877	9.27485622150515E-9	ENSMUSG00000036768, ENSMUSG00000035759, ENSMUSG00000078762, ENSMUSG00000028028, ENSMUSG00000035919, ENSMUSG00000040189, ENSMUSG00000040860, ENSMUSG00000024743, ENSMUSG00000042523, ENSMUSG00000071337, ENSMUSG00000030708, ENSMUSG00000037890, ENSMUSG00000055809, ENSMUSG00000073434, ENSMUSG00000031755, ENSMUSG00000036403, ENSMUSG00000031951, ENSMUSG00000056267, ENSMUSG00000001151, ENSMUSG00000004187,…	997	974	20010	1.8751428824461063	2.9085526237371262E-5	7.271487277660038E-6	7.109177293783697E-6
GOTERM_BP_4	GO:1902589~single-organism organelle organization	157	12.879409351927809	1.4843150358790551E-8	ENSMUSG00000037736, ENSMUSG00000029675, ENSMUSG00000028068, ENSMUSG00000004655, ENSMUSG00000048478, ENSMUSG00000040189, ENSMUSG00000040860, ENSMUSG00000116121, ENSMUSG00000042523, ENSMUSG00000021676, ENSMUSG00000030708, ENSMUSG00000069601, ENSMUSG00000063063, ENSMUSG00000045114, ENSMUSG00000005907, ENSMUSG00000073434, ENSMUSG00000039637, ENSMUSG00000031755, ENSMUSG00000036403, ENSMUSG00000056267,…	997	2025	20010	1.5560607749173447	4.654703657602788E-5	8.469616317586394E-6	8.280562381925985E-6
GOTERM_BP_4	GO:0009887~animal organ morphogenesis	106	8.695652173913043	1.6204623056606624E-8	ENSMUSG00000000690, ENSMUSG00000029675, ENSMUSG00000027253, ENSMUSG00000026043, ENSMUSG00000028469, ENSMUSG00000004655, ENSMUSG00000026840, ENSMUSG00000024421, ENSMUSG00000044548, ENSMUSG00000021313, ENSMUSG00000063063, ENSMUSG00000030827, ENSMUSG00000039994, ENSMUSG00000032327, ENSMUSG00000031755, ENSMUSG00000029661, ENSMUSG00000032796, ENSMUSG00000054640, ENSMUSG00000001151, ENSMUSG00000060924,…	997	1212	20010	1.7553154513044082	5.08164072178241E-5	8.469616317586394E-6	8.280562381925985E-6
GOTERM_BP_4	GO:0030198~extracellular matrix organization	42	3.4454470877768664	6.192288315252937E-8	ENSMUSG00000005320, ENSMUSG00000031451, ENSMUSG00000029675, ENSMUSG00000031273, ENSMUSG00000053441, ENSMUSG00000057069, ENSMUSG00000026043, ENSMUSG00000006538, ENSMUSG00000025213, ENSMUSG00000028626, ENSMUSG00000040488, ENSMUSG00000000693, ENSMUSG00000021136, ENSMUSG00000001506, ENSMUSG00000036040, ENSMUSG00000043631, ENSMUSG00000046169, ENSMUSG00000045672, ENSMUSG00000019320, ENSMUSG00000047497,…	997	329	20010	2.562154548752641	1.9417131389454223E-4	2.774145165233316E-5	2.7122222820807865E-5
GOTERM_BP_4	GO:0007224~smoothened signaling pathway	25	2.0508613617719442	6.428076129432591E-7	ENSMUSG00000034601, ENSMUSG00000029510, ENSMUSG00000006538, ENSMUSG00000045039, ENSMUSG00000045333, ENSMUSG00000038042, ENSMUSG00000037890, ENSMUSG00000037375, ENSMUSG00000040040, ENSMUSG00000038122, ENSMUSG00000034121, ENSMUSG00000038564, ENSMUSG00000047193, ENSMUSG00000030323, ENSMUSG00000031951, ENSMUSG00000029122, ENSMUSG00000023000, ENSMUSG00000025008, ENSMUSG00000025407, ENSMUSG00000042156,…	997	154	20010	3.2581510766064428	0.0020138148704121894	2.5198058427375753E-4	2.46356017660504E-4
GOTERM_BP_4	GO:0016054~organic acid catabolic process	33	2.7071369975389663	2.8801190385122842E-6	ENSMUSG00000054474, ENSMUSG00000039958, ENSMUSG00000007783, ENSMUSG00000027332, ENSMUSG00000026463, ENSMUSG00000032263, ENSMUSG00000057880, ENSMUSG00000027870, ENSMUSG00000029098, ENSMUSG00000055980, ENSMUSG00000055782, ENSMUSG00000021033, ENSMUSG00000029456, ENSMUSG00000002475, ENSMUSG00000025911, ENSMUSG00000031958, ENSMUSG00000020826, ENSMUSG00000003809, ENSMUSG00000025161, ENSMUSG00000009614,…	997	263	20010	2.518315402481208	0.008991399727005356	0.0010035614783082804	9.811605524531848E-4
GOTERM_BP_4	GO:0022402~cell cycle process	100	8.203445447087777	3.560928976493074E-6	ENSMUSG00000036768, ENSMUSG00000028068, ENSMUSG00000028469, ENSMUSG00000040860, ENSMUSG00000006678, ENSMUSG00000044548, ENSMUSG00000021676, ENSMUSG00000069601, ENSMUSG00000032609, ENSMUSG00000039994, ENSMUSG00000036403, ENSMUSG00000001151, ENSMUSG00000022070, ENSMUSG00000029022, ENSMUSG00000028214, ENSMUSG00000045867, ENSMUSG00000026955, ENSMUSG00000041147, ENSMUSG00000048922, ENSMUSG00000073705,…	997	1259	20010	1.594139049396004	0.011104972618366626	0.001116707327028228	0.0010917808241927766
GOTERM_BP_4	GO:0044282~small molecule catabolic process	42	3.4454470877768664	5.433688148521599E-6	ENSMUSG00000054474, ENSMUSG00000039958, ENSMUSG00000007783, ENSMUSG00000027332, ENSMUSG00000026463, ENSMUSG00000032263, ENSMUSG00000057880, ENSMUSG00000027870, ENSMUSG00000029098, ENSMUSG00000055980, ENSMUSG00000055782, ENSMUSG00000061046, ENSMUSG00000021033, ENSMUSG00000029456, ENSMUSG00000024885, ENSMUSG00000002475, ENSMUSG00000025911, ENSMUSG00000011382, ENSMUSG00000031958, ENSMUSG00000020826,…	997	390	20010	2.161407298819536	0.01689573109513609	0.001549095093978521	0.0015145170784879294
GOTERM_BP_4	GO:0007389~pattern specification process	49	4.0196882690730105	6.622279366005756E-6	ENSMUSG00000000093, ENSMUSG00000000690, ENSMUSG00000027253, ENSMUSG00000022485, ENSMUSG00000067629, ENSMUSG00000045039, ENSMUSG00000037890, ENSMUSG00000040260, ENSMUSG00000055809, ENSMUSG00000017405, ENSMUSG00000043648, ENSMUSG00000027840, ENSMUSG00000022672, ENSMUSG00000024253, ENSMUSG00000028933, ENSMUSG00000100642, ENSMUSG00000036158, ENSMUSG00000032558, ENSMUSG00000031785, ENSMUSG00000101174,…	997	491	20010	2.00293344391627	0.020553376651283983	0.0017306223409828373	0.0016919923780144707
GOTERM_BP_4	GO:0031023~microtubule organizing center organization	22	1.8047579983593112	7.403735756989116E-6	ENSMUSG00000032782, ENSMUSG00000078762, ENSMUSG00000040936, ENSMUSG00000023066, ENSMUSG00000021572, ENSMUSG00000048445, ENSMUSG00000023345, ENSMUSG00000040860, ENSMUSG00000021287, ENSMUSG00000041147, ENSMUSG00000063810, ENSMUSG00000028933, ENSMUSG00000038070, ENSMUSG00000042156, ENSMUSG00000038241, ENSMUSG00000039781, ENSMUSG00000043065, ENSMUSG00000039298, ENSMUSG00000038215, ENSMUSG00000059439,…	997	142	20010	3.1094692528289096	0.022950732893405212	0.001786008871839836	0.0017461426023791253
GOTERM_BP_4	GO:0035107~appendage morphogenesis	25	2.0508613617719442	1.3983090779425304E-5	ENSMUSG00000000093, ENSMUSG00000052430, ENSMUSG00000027253, ENSMUSG00000026043, ENSMUSG00000006538, ENSMUSG00000028469, ENSMUSG00000024169, ENSMUSG00000045039, ENSMUSG00000037890, ENSMUSG00000040040, ENSMUSG00000038122, ENSMUSG00000034121, ENSMUSG00000047193, ENSMUSG00000037138, ENSMUSG00000030323, ENSMUSG00000031951, ENSMUSG00000011658, ENSMUSG00000001151, ENSMUSG00000033540, ENSMUSG00000051331,…	997	183	20010	2.7418320535376624	0.04290371305533813	0.00292339817895185	0.0028581437553145323
GOTERM_BP_4	GO:0035108~limb morphogenesis	25	2.0508613617719442	1.3983090779425304E-5	ENSMUSG00000000093, ENSMUSG00000052430, ENSMUSG00000027253, ENSMUSG00000026043, ENSMUSG00000006538, ENSMUSG00000028469, ENSMUSG00000024169, ENSMUSG00000045039, ENSMUSG00000037890, ENSMUSG00000040040, ENSMUSG00000038122, ENSMUSG00000034121, ENSMUSG00000047193, ENSMUSG00000037138, ENSMUSG00000030323, ENSMUSG00000031951, ENSMUSG00000011658, ENSMUSG00000001151, ENSMUSG00000033540, ENSMUSG00000051331,…	997	183	20010	2.7418320535376624	0.04290371305533813	0.00292339817895185	0.0028581437553145323
GOTERM_BP_4	GO:0060173~limb development	28	2.2969647251845777	1.6928851138063317E-5	ENSMUSG00000000093, ENSMUSG00000052430, ENSMUSG00000027253, ENSMUSG00000026043, ENSMUSG00000006538, ENSMUSG00000028469, ENSMUSG00000024169, ENSMUSG00000021136, ENSMUSG00000045039, ENSMUSG00000037890, ENSMUSG00000040040, ENSMUSG00000038122, ENSMUSG00000034121, ENSMUSG00000038564, ENSMUSG00000047193, ENSMUSG00000037138, ENSMUSG00000030323, ENSMUSG00000031951, ENSMUSG00000011658, ENSMUSG00000001151,…	997	222	20010	2.531377917536393	0.05170469923997767	0.003122875127586268	0.0030531680934883605
GOTERM_BP_4	GO:0048736~appendage development	28	2.2969647251845777	1.6928851138063317E-5	ENSMUSG00000000093, ENSMUSG00000052430, ENSMUSG00000027253, ENSMUSG00000026043, ENSMUSG00000006538, ENSMUSG00000028469, ENSMUSG00000024169, ENSMUSG00000021136, ENSMUSG00000045039, ENSMUSG00000037890, ENSMUSG00000040040, ENSMUSG00000038122, ENSMUSG00000034121, ENSMUSG00000038564, ENSMUSG00000047193, ENSMUSG00000037138, ENSMUSG00000030323, ENSMUSG00000031951, ENSMUSG00000011658, ENSMUSG00000001151,…	997	222	20010	2.531377917536393	0.05170469923997767	0.003122875127586268	0.0030531680934883605
GOTERM_BP_4	GO:0055085~transmembrane transport	106	8.695652173913043	2.3916152703848934E-5	ENSMUSG00000031075, ENSMUSG00000004655, ENSMUSG00000041797, ENSMUSG00000038260, ENSMUSG00000021313, ENSMUSG00000069601, ENSMUSG00000020865, ENSMUSG00000005907, ENSMUSG00000040061, ENSMUSG00000020229, ENSMUSG00000032327, ENSMUSG00000032204, ENSMUSG00000032842, ENSMUSG00000054640, ENSMUSG00000056025, ENSMUSG00000028051, ENSMUSG00000033486, ENSMUSG00000026791, ENSMUSG00000039908, ENSMUSG00000022199,…	997	1417	20010	1.5013707318143563	0.07225832440395719	0.00416672527107057	0.004073718010555602
GOTERM_BP_4	GO:0043436~oxoacid metabolic process	89	7.301066447908121	3.0469065293451177E-5	ENSMUSG00000054474, ENSMUSG00000025271, ENSMUSG00000039958, ENSMUSG00000040703, ENSMUSG00000027332, ENSMUSG00000057069, ENSMUSG00000061046, ENSMUSG00000021033, ENSMUSG00000032081, ENSMUSG00000020263, ENSMUSG00000027932, ENSMUSG00000006675, ENSMUSG00000002475, ENSMUSG00000025911, ENSMUSG00000010051, ENSMUSG00000021913, ENSMUSG00000031958, ENSMUSG00000055923, ENSMUSG00000020826, ENSMUSG00000031877,…	997	1145	20010	1.5600425731342498	0.09112930483319259	0.004910007811016211	0.004800409422377456
GOTERM_BP_4	GO:0035295~tube development	66	5.414273995077933	3.131382532535849E-5	ENSMUSG00000000093, ENSMUSG00000026043, ENSMUSG00000028469, ENSMUSG00000004655, ENSMUSG00000023411, ENSMUSG00000044548, ENSMUSG00000000693, ENSMUSG00000020542, ENSMUSG00000022843, ENSMUSG00000021313, ENSMUSG00000045039, ENSMUSG00000024107, ENSMUSG00000036040, ENSMUSG00000037890, ENSMUSG00000020747, ENSMUSG00000035112, ENSMUSG00000039994, ENSMUSG00000032327, ENSMUSG00000032796, ENSMUSG00000054640,…	997	779	20010	1.7004286286330108	0.09353394323576292	0.004910007811016211	0.004800409422377456
GOTERM_BP_4	GO:0072359~circulatory system development	98	8.039376538146021	4.8779091661520105E-5	ENSMUSG00000029675, ENSMUSG00000026043, ENSMUSG00000048078, ENSMUSG00000028469, ENSMUSG00000004655, ENSMUSG00000021313, ENSMUSG00000046169, ENSMUSG00000022803, ENSMUSG00000020747, ENSMUSG00000015305, ENSMUSG00000032327, ENSMUSG00000029661, ENSMUSG00000032796, ENSMUSG00000054640, ENSMUSG00000001151, ENSMUSG00000057110, ENSMUSG00000026950, ENSMUSG00000026833, ENSMUSG00000046318, ENSMUSG00000023047,…	997	1307	20010	1.504881898948567	0.1418487924717189	0.006855045120521832	0.006702030720510185
GOTERM_BP_4	GO:0042733~embryonic digit morphogenesis	14	1.1484823625922889	4.901915748654518E-5	ENSMUSG00000000093, ENSMUSG00000011658, ENSMUSG00000027253, ENSMUSG00000006538, ENSMUSG00000024169, ENSMUSG00000066687, ENSMUSG00000040040, ENSMUSG00000038122, ENSMUSG00000020319, ENSMUSG00000034121, ENSMUSG00000036158, ENSMUSG00000037169, ENSMUSG00000030323, ENSMUSG00000031951	997	72	20010	3.9025409562019395	0.1424946369821547	0.006855045120521832	0.006702030720510185
GOTERM_BP_4	GO:0006082~organic acid metabolic process	89	7.301066447908121	5.235895063553152E-5	ENSMUSG00000054474, ENSMUSG00000025271, ENSMUSG00000039958, ENSMUSG00000040703, ENSMUSG00000027332, ENSMUSG00000057069, ENSMUSG00000061046, ENSMUSG00000021033, ENSMUSG00000032081, ENSMUSG00000020263, ENSMUSG00000027932, ENSMUSG00000006675, ENSMUSG00000002475, ENSMUSG00000025911, ENSMUSG00000010051, ENSMUSG00000021913, ENSMUSG00000031958, ENSMUSG00000055923, ENSMUSG00000020826, ENSMUSG00000031877,…	997	1162	20010	1.5372192308422685	0.15142937949816282	0.006855045120521832	0.006702030720510185
GOTERM_BP_4	GO:0010827~regulation of glucose transport	16	1.3125512715340444	5.246208000399362E-5	ENSMUSG00000030087, ENSMUSG00000024164, ENSMUSG00000055980, ENSMUSG00000066800, ENSMUSG00000020263, ENSMUSG00000045658, ENSMUSG00000042985, ENSMUSG00000087408, ENSMUSG00000025006, ENSMUSG00000021611, ENSMUSG00000023912, ENSMUSG00000030827, ENSMUSG00000032715, ENSMUSG00000031616, ENSMUSG00000019768, ENSMUSG00000019326	997	93	20010	3.452939463551946	0.15170378886756652	0.006855045120521832	0.006702030720510185
GOTERM_BP_4	GO:0030199~collagen fibril organization	13	1.0664479081214109	5.50077354283892E-5	ENSMUSG00000029661, ENSMUSG00000032334, ENSMUSG00000029163, ENSMUSG00000026043, ENSMUSG00000061013, ENSMUSG00000027966, ENSMUSG00000000693, ENSMUSG00000001506, ENSMUSG00000045672, ENSMUSG00000047497, ENSMUSG00000031849, ENSMUSG00000036545, ENSMUSG00000033327	997	63	20010	4.141472035153078	0.15844928771338795	0.0069001703321371404	0.006746148672937651
GOTERM_BP_4	GO:0051216~cartilage development	27	2.2149302707136997	7.816857214303861E-5	ENSMUSG00000079277, ENSMUSG00000075394, ENSMUSG00000028047, ENSMUSG00000052430, ENSMUSG00000026043, ENSMUSG00000026241, ENSMUSG00000006538, ENSMUSG00000028469, ENSMUSG00000001506, ENSMUSG00000045672, ENSMUSG00000010051, ENSMUSG00000047497, ENSMUSG00000014158, ENSMUSG00000031755, ENSMUSG00000029122, ENSMUSG00000006464, ENSMUSG00000033540, ENSMUSG00000061013, ENSMUSG00000027840, ENSMUSG00000027004,…	997	229	20010	2.36635671205757	0.2174099033683945	0.009428332393868042	0.00921787854579063
GOTERM_BP_4	GO:0042180~cellular ketone metabolic process	30	2.461033634126333	8.49601024830195E-5	ENSMUSG00000005320, ENSMUSG00000053460, ENSMUSG00000039958, ENSMUSG00000031891, ENSMUSG00000026463, ENSMUSG00000055980, ENSMUSG00000055782, ENSMUSG00000026489, ENSMUSG00000061046, ENSMUSG00000022064, ENSMUSG00000032081, ENSMUSG00000020263, ENSMUSG00000020123, ENSMUSG00000022843, ENSMUSG00000019301, ENSMUSG00000000958, ENSMUSG00000074127, ENSMUSG00000038967, ENSMUSG00000061758, ENSMUSG00000034656,…	997	270	20010	2.230023403543965	0.23390278150178734	0.009867958569879598	0.009647691637516213
GOTERM_BP_4	GO:0048705~skeletal system morphogenesis	30	2.461033634126333	1.0313311783847677E-4	ENSMUSG00000079277, ENSMUSG00000075394, ENSMUSG00000000690, ENSMUSG00000028047, ENSMUSG00000052430, ENSMUSG00000026043, ENSMUSG00000026241, ENSMUSG00000006538, ENSMUSG00000028469, ENSMUSG00000024169, ENSMUSG00000001506, ENSMUSG00000045039, ENSMUSG00000037890, ENSMUSG00000045672, ENSMUSG00000004637, ENSMUSG00000010051, ENSMUSG00000014158, ENSMUSG00000011658, ENSMUSG00000033540, ENSMUSG00000023345,…	997	273	20010	2.205517651856669	0.2763461702370116	0.011212913802314808	0.010962625547798852
GOTERM_BP_4	GO:0085029~extracellular matrix assembly	11	0.9023789991796556	1.0369084829946728E-4	ENSMUSG00000029661, ENSMUSG00000031451, ENSMUSG00000033420, ENSMUSG00000029675, ENSMUSG00000029163, ENSMUSG00000026043, ENSMUSG00000006538, ENSMUSG00000036158, ENSMUSG00000033327, ENSMUSG00000059857, ENSMUSG00000040488	997	48	20010	4.599423269809429	0.27761089613925816	0.011212913802314808	0.010962625547798852
GOTERM_BP_4	GO:0035113~embryonic appendage morphogenesis	20	1.6406890894175554	1.0784260390856378E-4	ENSMUSG00000000093, ENSMUSG00000011658, ENSMUSG00000051331, ENSMUSG00000027253, ENSMUSG00000006538, ENSMUSG00000024598, ENSMUSG00000024169, ENSMUSG00000045039, ENSMUSG00000037890, ENSMUSG00000066687, ENSMUSG00000040040, ENSMUSG00000038122, ENSMUSG00000020319, ENSMUSG00000034121, ENSMUSG00000036158, ENSMUSG00000037169, ENSMUSG00000047193, ENSMUSG00000037138, ENSMUSG00000030323, ENSMUSG00000031951	997	145	20010	2.7683049147442325	0.2869563520007299	0.011273146861908534	0.01102151411945522
GOTERM_BP_4	GO:0001501~skeletal system development	52	4.2657916324856435	1.1774275532195973E-4	ENSMUSG00000004892, ENSMUSG00000000690, ENSMUSG00000026043, ENSMUSG00000026241, ENSMUSG00000028469, ENSMUSG00000022485, ENSMUSG00000001506, ENSMUSG00000019301, ENSMUSG00000045039, ENSMUSG00000020623, ENSMUSG00000037890, ENSMUSG00000045672, ENSMUSG00000010051, ENSMUSG00000047497, ENSMUSG00000031755, ENSMUSG00000029661, ENSMUSG00000061013, ENSMUSG00000027840, ENSMUSG00000027004, ENSMUSG00000027966,…	997	595	20010	1.7540352148883627	0.30875642444306817	0.011911009054505345	0.011645138316681566
GOTERM_BP_4	GO:0008015~blood circulation	49	4.0196882690730105	1.2335528738859796E-4	ENSMUSG00000000093, ENSMUSG00000035954, ENSMUSG00000028024, ENSMUSG00000079610, ENSMUSG00000026241, ENSMUSG00000028469, ENSMUSG00000038260, ENSMUSG00000021313, ENSMUSG00000072941, ENSMUSG00000020623, ENSMUSG00000022803, ENSMUSG00000020826, ENSMUSG00000035112, ENSMUSG00000031755, ENSMUSG00000029661, ENSMUSG00000054640, ENSMUSG00000051331, ENSMUSG00000042632, ENSMUSG00000009995, ENSMUSG00000040896,…	997	551	20010	1.7848281687166763	0.32081792978903834	0.0120888181640826	0.011818978472920042
GOTERM_BP_4	GO:0008585~female gonad development	19	1.5586546349466777	2.4684189830050725E-4	ENSMUSG00000034007, ENSMUSG00000060924, ENSMUSG00000052430, ENSMUSG00000032274, ENSMUSG00000028453, ENSMUSG00000026241, ENSMUSG00000028469, ENSMUSG00000021055, ENSMUSG00000023047, ENSMUSG00000041147, ENSMUSG00000028635, ENSMUSG00000024107, ENSMUSG00000063063, ENSMUSG00000032937, ENSMUSG00000032815, ENSMUSG00000016458, ENSMUSG00000037035, ENSMUSG00000035246, ENSMUSG00000019768	997	142	20010	2.68545071835224	0.5389237039481611	0.02345746039607245	0.0229338563693744
GOTERM_BP_4	GO:0060065~uterus development	8	0.6562756357670222	2.737128961253731E-4	ENSMUSG00000024107, ENSMUSG00000032274, ENSMUSG00000032937, ENSMUSG00000021055, ENSMUSG00000032327, ENSMUSG00000019768, ENSMUSG00000042942, ENSMUSG00000020542	997	27	20010	5.946729076117241	0.5761947037978685	0.025245989477916765	0.024682462927070405
GOTERM_BP_4	GO:0006974~cellular response to DNA damage stimulus	70	5.742411812961444	2.894486722861363E-4	ENSMUSG00000033577, ENSMUSG00000026162, ENSMUSG00000059323, ENSMUSG00000023411, ENSMUSG00000006678, ENSMUSG00000028702, ENSMUSG00000100937, ENSMUSG00000045751, ENSMUSG00000036086, ENSMUSG00000039396, ENSMUSG00000034023, ENSMUSG00000039994, ENSMUSG00000038225, ENSMUSG00000033458, ENSMUSG00000038425, ENSMUSG00000032596, ENSMUSG00000030330, ENSMUSG00000062906, ENSMUSG00000026077, ENSMUSG00000028453,…	997	906	20010	1.5506785256431548	0.5966063640121159	0.025284962871348356	0.02472056637868433
GOTERM_BP_4	GO:0006259~DNA metabolic process	83	6.808859721082855	2.9773869545607E-4	ENSMUSG00000026162, ENSMUSG00000025395, ENSMUSG00000059323, ENSMUSG00000026241, ENSMUSG00000006678, ENSMUSG00000028702, ENSMUSG00000100937, ENSMUSG00000045751, ENSMUSG00000000732, ENSMUSG00000036086, ENSMUSG00000039396, ENSMUSG00000006281, ENSMUSG00000034023, ENSMUSG00000039994, ENSMUSG00000038225, ENSMUSG00000033458, ENSMUSG00000038425, ENSMUSG00000086537, ENSMUSG00000030330, ENSMUSG00000062906,…	997	1122	20010	1.4846947258888965	0.6069614487457999	0.025284962871348356	0.02472056637868433
GOTERM_BP_4	GO:0007167~enzyme linked receptor protein signaling pathway	76	6.234618539786711	2.983238604081279E-4	ENSMUSG00000000093, ENSMUSG00000035239, ENSMUSG00000038508, ENSMUSG00000053141, ENSMUSG00000031273, ENSMUSG00000041836, ENSMUSG00000026043, ENSMUSG00000026241, ENSMUSG00000028469, ENSMUSG00000089736, ENSMUSG00000020263, ENSMUSG00000023411, ENSMUSG00000026888, ENSMUSG00000020541, ENSMUSG00000024544, ENSMUSG00000020542, ENSMUSG00000001506, ENSMUSG00000020027, ENSMUSG00000045039, ENSMUSG00000027859,…	997	1006	20010	1.5162385765646842	0.607682258116238	0.025284962871348356	0.02472056637868433
GOTERM_BP_4	GO:0051128~regulation of cellular component organization	193	15.832649712879409	3.1874125298796417E-4	ENSMUSG00000053141, ENSMUSG00000006154, ENSMUSG00000028068, ENSMUSG00000004655, ENSMUSG00000040860, ENSMUSG00000116121, ENSMUSG00000044548, ENSMUSG00000021676, ENSMUSG00000044783, ENSMUSG00000069601, ENSMUSG00000017167, ENSMUSG00000063063, ENSMUSG00000039199, ENSMUSG00000022070, ENSMUSG00000039629, ENSMUSG00000024371, ENSMUSG00000000861, ENSMUSG00000024253, ENSMUSG00000048922, ENSMUSG00000031451,…	997	3065	20010	1.26380119150273	0.6320219192386516	0.026304541299217252	0.025717386359502586
GOTERM_BP_4	GO:0046545~development of primary female sexual characteristics	19	1.5586546349466777	3.4879825157365263E-4	ENSMUSG00000034007, ENSMUSG00000060924, ENSMUSG00000052430, ENSMUSG00000032274, ENSMUSG00000028453, ENSMUSG00000026241, ENSMUSG00000028469, ENSMUSG00000021055, ENSMUSG00000023047, ENSMUSG00000041147, ENSMUSG00000028635, ENSMUSG00000024107, ENSMUSG00000063063, ENSMUSG00000032937, ENSMUSG00000032815, ENSMUSG00000016458, ENSMUSG00000037035, ENSMUSG00000035246, ENSMUSG00000019768	997	146	20010	2.611876726068617	0.665133094973896	0.02804695684448653	0.027420908700636383
GOTERM_BP_4	GO:0051591~response to cAMP	16	1.3125512715340444	3.969231332056779E-4	ENSMUSG00000030287, ENSMUSG00000025271, ENSMUSG00000054640, ENSMUSG00000028051, ENSMUSG00000032263, ENSMUSG00000026185, ENSMUSG00000021250, ENSMUSG00000003545, ENSMUSG00000004655, ENSMUSG00000020573, ENSMUSG00000020331, ENSMUSG00000021730, ENSMUSG00000001506, ENSMUSG00000016458, ENSMUSG00000037035, ENSMUSG00000032204	997	111	20010	2.893003334327306	0.7120585293313837	0.031118773643325152	0.030424158160215216
GOTERM_BP_4	GO:0000904~cell morphogenesis involved in differentiation	67	5.496308449548811	4.3456644707638E-4	ENSMUSG00000053580, ENSMUSG00000002274, ENSMUSG00000033253, ENSMUSG00000027253, ENSMUSG00000027692, ENSMUSG00000028469, ENSMUSG00000024421, ENSMUSG00000029516, ENSMUSG00000026840, ENSMUSG00000023411, ENSMUSG00000044548, ENSMUSG00000067629, ENSMUSG00000045039, ENSMUSG00000027859, ENSMUSG00000069601, ENSMUSG00000017167, ENSMUSG00000063063, ENSMUSG00000001227, ENSMUSG00000045672, ENSMUSG00000057948,…	997	870	20010	1.5456369107321966	0.7441327637707906	0.03195283999986431	0.03123960696415306
GOTERM_BP_4	GO:0007507~heart development	57	4.675963904840033	4.404821613416257E-4	ENSMUSG00000000093, ENSMUSG00000029675, ENSMUSG00000026043, ENSMUSG00000048078, ENSMUSG00000023411, ENSMUSG00000020542, ENSMUSG00000021313, ENSMUSG00000022842, ENSMUSG00000045039, ENSMUSG00000046169, ENSMUSG00000022803, ENSMUSG00000020747, ENSMUSG00000055809, ENSMUSG00000069763, ENSMUSG00000017405, ENSMUSG00000032327, ENSMUSG00000054640, ENSMUSG00000001151, ENSMUSG00000051331, ENSMUSG00000057110,…	997	709	20010	1.6135430268237718	0.7488378111484928	0.03195283999986431	0.03123960696415306
GOTERM_BP_4	GO:0000278~mitotic cell cycle	71	5.824446267432322	4.544841417486845E-4	ENSMUSG00000032400, ENSMUSG00000036768, ENSMUSG00000028068, ENSMUSG00000029516, ENSMUSG00000029913, ENSMUSG00000020263, ENSMUSG00000006678, ENSMUSG00000044548, ENSMUSG00000020541, ENSMUSG00000021676, ENSMUSG00000069601, ENSMUSG00000032609, ENSMUSG00000010051, ENSMUSG00000034023, ENSMUSG00000022070, ENSMUSG00000001151, ENSMUSG00000004187, ENSMUSG00000029022, ENSMUSG00000002324, ENSMUSG00000022672,…	997	937	20010	1.520795042544924	0.7596324926521385	0.03195283999986431	0.03123960696415306
[truncated: 328 more rows]

## Sheet: Supp Table 4
Supp. Table 4: KEGG Pathways enriched in SFRP4 upregulated genes (Log2 (FC > 2); Adjusted P value < 0.05)
Category	Term	Count	%	PValue	Genes	List Total	Pop Hits	Pop Total	Fold Enrichment	Bonferroni	Benjamini	FDR
[truncated: 62 more rows]

## Sheet: Supp Table 5
		Supp. Table 5: KEGG Patways enriched in SFRP4 downregulated genes (Log2 (FC < -2); Adjusted P value < 0.05)
[truncated: 64 more rows]
