# Supplementary material for: SFRP4 promotes autophagy and blunts FSH responsiveness through inhibition of AKT signaling in ovarian granulosa cells
Source: Cell Commun Signal. 2024 Aug 14;22:396. doi: 10.1186/s12964-024-01736-1 (PMC11323480; doi:10.1186/s12964-024-01736-1)
Supplement: Supplementary file 4 — Additional file 4 Supp.Table 6. Overlap between genes downregulated by SFRP4 and FOXO1 vs upregulated by FSH. [file 12964_2024_1736_MOESM4_ESM.xlsx]

## Sheet: Supp Table 6
SFRP4	Log2FC	FOXO1	FC	Gene	FC
Abcc3	-1.17806	Abcc3	-1.71	Abcc3	3.26
Acad10	-2.14398	Acad10	-1.72	Acad10	5.18
Adcy5	-2.22284	Adcy5	-1.95	Adcy5	4.36
Adcy9	-2.00815	Adcy9	-1.51	Adcy9	3.51
Adgrg1	-1.30519	Adgrg1	-2.15	Adgrg1	5.45
Aldh3b1	-1.03719	Aldh3b1	-2.57	Aldh3b1	5.19
Aldoa	-2.3413	Aldoa	-1.62	Aldoa	1.12
Amhr2	-1.33205	Amhr2	-1.93	Amhr2	4.27
Arrdc2	-1.1046	Arrdc2	-3.48	Arrdc2	2.1
Asic4	-4.15749	Asic4	-2.68	Asic4	2.91
Atl1	-2.18122	Atl1	-12.04	Atl1	2.62
Atp2b4	-1.45077	Atp2b4	-1.89	Atp2b4	4.85
Bbs9	-1.64249	Bbs9	-1.53	Bbs9	3.07
Bckdhb	-1.66159	Bckdhb	-1.83	Bckdhb	2.29
Bphl	-1.34905	Bphl	-2.1	Bphl	3.2
C1qtnf1	-1.1037	C1qtnf1	-1.66	C1qtnf1	2.49
Cacna1a	-1.53851	Cacna1a	-2.68	Cacna1a	2.91
Cacna1d	-3.15725	Cacna1d	-2.34	Cacna1d	∞
Caskin1	-2.54745	Caskin1	-1.86	Caskin1	6.37
Cbfa2t3	-1.5834	Cbfa2t3	-2.09	Cbfa2t3	9.08
Ccdc114	-1.9235	Ccdc114	-2.68	Ccdc114	8.72
Ccdc28b	-1.45057	Ccdc28b	-2.14	Ccdc28b	5.81
Chst8	-1.76162	Chst8	-2.94	Chst8	7.24
Cntnap1	-1.48393	Cntnap1	-2.82	Cntnap1	3.45
Col6a2	-2.17177	Col6a2	-1.78	Col6a2	2.91
Cpt1c	-1.6249	Cpt1c	-1.67	Cpt1c	2.4
Cracr2a	-1.36471	Cracr2a	-2.68	Cracr2a	2.91
Cradd	-1.64879	Cradd	-9.36	Cradd	5.09
Csdc2	-1.69549	Csdc2	-2.05	Csdc2	8.83
Cxxc4	-1.48875	Cxxc4	-1.72	Cxxc4	2.01
Cyp17a1	-2.7729	Cyp17a1	-2.31	Cyp17a1	13.8
Cyp19a1	-4.04045	Cyp19a1	-6.37	Cyp19a1	∞, > 27.7
Dhh	-1.56296	Dhh	-5.64	Dhh	5.04
Dhrs3	-1.94309	Dhrs3	-1.87	Dhrs3	7.91
Dnah2	-3.30945	Dnah2	-2.68	Dnah2	2.91
Dnajb13	-2.54599	Dnajb13	-5.35	Dnajb13	5.81
Dnm1	-2.34861	Dnm1	-3.48	Dnm1	9.45
Etnk2	-1.81355	Etnk2	-2.12	Etnk2	20.81
Fbxo16	-1.45242	Fbxo16	-2.29	Fbxo16	2.18
Fbxo44	-1.01715	Fbxo44	-3.54	Fbxo44	6.7
Flvcr2	-1.66746	Flvcr2	-2.5	Flvcr2	12.84
Fshr	-2.22459	Fshr	-1.72	Fshr	3.96
Gas6	-1.2798	Gas6	-1.5	Gas6	2.85
Gldn	-2.13728	Gldn	-2.45	Gldn	11.62
Gramd1b	-1.02036	Gramd1b	-2.03	Gramd1b	6.09
Gstz1	-1.36706	Gstz1	-1.59	Gstz1	3.45
Hao2	-1.50272	Hao2	-2.01	Hao2	17.44
Hcn2	-1.65431	Hcn2	-2.84	Hcn2	2.32
Herpud1	-1.07005	Herpud1	-2.08	Herpud1	2.32
Hoxd3	-2.40366	Hoxd3	-2.68	Hoxd3	2.91
Hsd11b2	-2.3929	Hsd11b2	-7.02	Hsd11b2	15.26
Hsd17b1	-2.17892	Hsd17b1	-2.64	Hsd17b1	10.61
Hyal1	-1.10169	Hyal1	-1.67	Hyal1	3.63
Ift122	-1.6761	Ift122	-1.68	Ift122	2.7
Ihh	-4.22406	Ihh	-2.51	Ihh	4.88
Il11ra1	-1.90205	Il11ra1	-1.5	Il11ra1	2.52
Inhbb	-3.09613	Inhbb	-2.36	Inhbb	9.3
Kcnh2	-2.1195	Kcnh2	-2.24	Kcnh2	7.27
Kcnq5	-1.7114	Kcnq5	-1.61	Kcnq5	2.49
Kcnt1	-2.9556	Kcnt1	-2.86	Kcnt1	11.31
Kcp	-1.48865	Kcp	-2.01	Kcp	2.18
Ldhd	-1.3723	Ldhd	-1.84	Ldhd	2.91
Lhcgr	-1.60011	Lhcgr	-3.92	Lhcgr	215.06
Lnx1	-5.25178	Lnx1	-1.54	Lnx1	4.36
Lrrc29	-1.93789	Lrrc29	-2.23	Lrrc29	2.42
Lrrc56	-1.96761	Lrrc56	-4.9	Lrrc56	5.33
Man1c1	-1.07198	Man1c1	-2.45	Man1c1	4
Map2k6	-1.68871	Map2k6	-2.46	Map2k6	50.86
Mbd4	-1.11975	Mbd4	-1.72	Mbd4	2.38
Miip	-1.3185	Miip	-2.68	Miip	2.49
Mks1	-1.75359	Mks1	-1.62	Mks1	2.61
Mmd2	-4.24672	Mmd2	-3.28	Mmd2	∞, > 4.56
Mro	-2.07566	Mro	-1.83	Mro	8.32
Mycl	-1.33125	Mycl	-2.32	Mycl	3.98
Myo7a	-1.29622	Myo7a	-3.86	Myo7a	14.24
Myocd	-1.42167	Myocd	-1.77	Myocd	2.34
Nhej1	-1.14229	Nhej1	-6.02	Nhej1	3.27
Nlrc5	-1.4874	Nlrc5	-8.03	Nlrc5	2.91
Npas2	-1.52135	Npas2	-2.23	Npas2	7.27
Nphp4	-1.9659	Nphp4	-2.25	Nphp4	3.18
Nppc	-1.43101	Nppc	-10.55	Nppc	51.59
Nrbp2	-1.32697	Nrbp2	-1.55	Nrbp2	10.44
Ogdhl	-2.58521	Ogdhl	-1.86	Ogdhl	3.2
Pcdh8	-2.22409	Pcdh8	-2.01	Pcdh8	8.72
Peg3	-1.24499	Peg3	-1.64	Peg3	2.87
Pfkm	-1.12341	Pfkm	-1.55	Pfkm	5.38
Pgap2	-1.06878	Pgap2	-1.52	Pgap2	3.53
Pla2g6	-1.03571	Pla2g6	-1.53	Pla2g6	3.04
Plekhd1	-2.7276	Plekhd1	-3.16	Plekhd1	2.22
Plxnc1	-2.48238	Plxnc1	-2.6	Plxnc1	6.75
Polr3gl	-1.81013	Polr3gl	-1.59	Polr3gl	2.3
Ptprt	-1.74126	Ptprt	-∞	Ptprt	∞
Pyroxd2	-2.14088	Pyroxd2	-2.08	Pyroxd2	3.36
Rab36	-2.79064	Rab36	-1.56	Rab36	2.03
Rad54l	-1.20028	Rad54l	-2.31	Rad54l	2.12
Rasa4	-1.34873	Rasa4	-3.82	Rasa4	2.91
Scube1	-1.15563	Scube1	-4.9	Scube1	15.98
Shbg	-6.41255	Shbg	-2.01	Shbg	4.36
Slc16a6	-1.12069	Slc16a6	-2.01	Slc16a6	4.36
Slc22a17	-1.61001	Slc22a17	-1.8	Slc22a17	3.39
Slc25a42	-2.69058	Slc25a42	-1.98	Slc25a42	4.12
Slc27a1	-1.86206	Slc27a1	-2.34	Slc27a1	6.3
Slc27a3	-1.17098	Slc27a3	-1.82	Slc27a3	2.91
Slc41a3	-1.24351	Slc41a3	-2.49	Slc41a3	3.19
Slc7a7	-1.36163	Slc7a7	-3.21	Slc7a7	4.98
Smoc2	-1.05897	Smoc2	-2.05	Smoc2	12.93
Snai2	-1.20109	Snai2	-1.91	Snai2	4.84
Snx29	-1.40003	Snx29	-1.5	Snx29	2.71
Sod3	-1.74257	Sod3	-2.14	Sod3	4.65
Sparcl1	-1.20234	Sparcl1	-2.01	Sparcl1	3.27
Srcin1	-3.82244	Srcin1	-2.6	Srcin1	10.75
Tcea2	-1.93998	Tcea2	-1.74	Tcea2	2.36
Tctn1	-1.21564	Tctn1	-1.71	Tctn1	2.72
Tert	-1.17952	Tert	-3.85	Tert	5.57
Tgfbr3l	-1.79261	Tgfbr3l	-6.69	Tgfbr3l	7.27
Thnsl2	-2.74102	Thnsl2	-1.55	Thnsl2	6.02
Tle2	-1.33282	Tle2	-3.06	Tle2	5.81
Tle6	-1.14357	Tle6	-1.78	Tle6	2.91
Tmem184a	-2.18685	Tmem184a	-8.03	Tmem184a	8.72
Tmem241	-1.1288	Tmem241	-1.93	Tmem241	2.1
Tmem25	-2.63163	Tmem25	-10.25	Tmem25	33.42
Tmem8b	-1.52238	Tmem8b	-1.61	Tmem8b	3.08
Trmu	-1.2638	Trmu	-1.61	Trmu	2.68
Trpt1	-2.23041	Trpt1	-1.59	Trpt1	6.9
Trpv4	-2.36761	Trpv4	-2.42	Trpv4	4.21
Ulk4	-3.15099	Ulk4	-2.55	Ulk4	2.18
Unc93b1	-1.26261	Unc93b1	-1.57	Unc93b1	2.91
Upk1b	-2.26339	Upk1b	-2.01	Upk1b	2.18
Uvssa	-1.16304	Uvssa	-1.72	Uvssa	2.38
Wdr90	-2.19127	Wdr90	-2.15	Wdr90	2.91
Wnt6	-1.26068	Wnt6	-2.23	Wnt6	2.42
Xkr5	-3.29775	Xkr5	-1.52	Xkr5	3.09
Zmym3	-1.44811	Zmym3	-1.84	Zmym3	4.21
